# Supplementary material for: (Z)-Ethyl 2-(2,4-dimethyl­benzyl­idene)-7-methyl-3-oxo-5-phenyl-3,5-dihydro-2H-thia­zolo[3,2-a]pyrimidine-6-carboxyl­ate
Source: Acta Crystallogr Sect E Struct Rep Online. 2011 Dec 14;68(Pt 1):o127. doi: 10.1107/S1600536811052925 (PMC3254473; doi:10.1107/S1600536811052925)
Supplement: Supplementary file 1 [file e-68-0o127-sup1.cif]

##############################################################################
#                                                                            #
# This CIF contains the data in a paper accepted for publication in          #
# Acta Crystallographica Section E. It conforms to the requirements of       #
# Notes for Authors for Acta Crystallographica Section E, and has been       #
# peer reviewed under the auspices of the IUCr Commission on Journals.       #
#                                                                            #
# Full details of the Crystallographic Information File format               #
# are given in the paper "The Crystallographic Information File (CIF):       #
# a New Standard Archive File for Crystallography" by S. R. Hall, F. H.      #
# Allen and I. D. Brown [Acta Cryst. (1991), A47, 655-685].                  #
#                                                                            #
# The current version of the core CIF dictionary is obtainable from          #
# ftp://ftp.iucr.org/pub/cif_core.dic.                                       #
#                                                                            #
# Software is freely available for graphical display of the structure(s)     #
# in this CIF. For information consult the CIF software page                 #
# http://www.iucr.org/resources/cif/software.                                #
#                                                                            #
# This file may be used for bona fide research purposes within the           #
# scientific community so long as proper attribution is given to the journal # 
# article from which it was obtained.                                        #
#                                                                            #
##############################################################################
data_I
_audit_creation_method     SHELXL-97
_chemical_name_systematic
;
(<i>Z</i>)-Ethyl 2-(2,4-dimethylbenzylidene)-7-methyl-3-oxo-5-phenyl-
3,5-dihydro-2<i>H</i>-thiazolo[3,2-<i>a</i>]pyrimidine-6-carboxylate
;
_chemical_name_common     ?
_chemical_formula_moiety     'C25 H24 N2 O3 S'
_chemical_formula_sum     'C25 H24 N2 O3 S'
_chemical_formula_iupac     'C25 H24 N2 O3 S'
_chemical_formula_weight     432.52
_chemical_melting_point     ?
_symmetry_cell_setting     monoclinic
_symmetry_space_group_name_H-M     'P 21/n'
loop_
    _symmetry_equiv_pos_as_xyz
    'x, y, z'
    '-x+1/2, y+1/2, -z+1/2'
    '-x, -y, -z'
    'x-1/2, -y-1/2, z-1/2'
_cell_length_a     9.690(5)
_cell_length_b     10.620(5)
_cell_length_c     21.692(12)
_cell_angle_alpha     90.00
_cell_angle_beta     90.682(10)
_cell_angle_gamma     90.00
_cell_volume     2232(2)
_cell_formula_units_Z     4
_cell_measurement_reflns_used     2729
_cell_measurement_theta_min     5.368
_cell_measurement_theta_max     56.269
_cell_measurement_temperature     293(2)
_exptl_crystal_description     prismatic
_exptl_crystal_colour     green
_exptl_crystal_size_max     0.317
_exptl_crystal_size_mid     0.268
_exptl_crystal_size_min     0.159
_exptl_crystal_density_diffrn     1.287
_exptl_crystal_density_meas     ?
_exptl_crystal_density_method     'not measured'
_exptl_crystal_F_000     912
_exptl_absorpt_coefficient_mu     0.174
_exptl_absorpt_correction_type     multi-scan
_exptl_absorpt_process_details     '(SADABS; Bruker, 2002)'
_exptl_absorpt_correction_T_min     0.6754
_exptl_absorpt_correction_T_max     1.0000
_exptl_special_details     ?
_diffrn_ambient_temperature     293(2)
_diffrn_radiation_type     MoK\a
_diffrn_radiation_wavelength     0.71073
_diffrn_radiation_source     'fine-focus sealed tube'
_diffrn_radiation_monochromator     graphite
_diffrn_measurement_device_type     'Bruker SMART CCD area-detector'
_diffrn_measurement_method     'phi and omega scans'
_diffrn_detector_area_resol_mean     ?
_diffrn_reflns_number     8761
_diffrn_reflns_av_R_equivalents     0.0255
_diffrn_reflns_av_sigmaI/netI     0.0381
_diffrn_reflns_theta_min     1.88
_diffrn_reflns_theta_max     26.00
_diffrn_reflns_theta_full     26.00
_diffrn_measured_fraction_theta_max     0.972
_diffrn_measured_fraction_theta_full     0.972
_diffrn_reflns_limit_h_min     -11
_diffrn_reflns_limit_h_max     11
_diffrn_reflns_limit_k_min     -13
_diffrn_reflns_limit_k_max     11
_diffrn_reflns_limit_l_min     -15
_diffrn_reflns_limit_l_max     26
_diffrn_standards_number     ?
_diffrn_standards_interval_count     ?
_diffrn_standards_interval_time     ?
_diffrn_standards_decay_%     ?
_refine_special_details
;
Refinement of <i>F</i>^2^ against ALL reflections. The weighted <i>R</i>-factor
<i>wR</i> and goodness of fit <i>S</i> are based on <i>F</i>^2^, conventional
<i>R</i>-factors <i>R</i> are based on <i>F</i>, with <i>F</i> set to zero for
negative <i>F</i>^2^. The threshold expression of <i>F</i>^2^ >
\s(<i>F</i>^2^) is used only for calculating <i>R</i>-factors(gt) <i>etc</i>.
and is not relevant to the choice of reflections for refinement.
<i>R</i>-factors based on <i>F</i>^2^ are statistically about twice as large
as those based on <i>F</i>, and <i>R</i>- factors based on ALL data will be
even larger.
;
_reflns_number_total     4257
_reflns_number_gt     3096
_reflns_threshold_expression     I>2sigma(I)
_refine_ls_structure_factor_coef     Fsqd
_refine_ls_matrix_type     full
_refine_ls_R_factor_all     0.0705
_refine_ls_R_factor_gt     0.0502
_refine_ls_wR_factor_gt     0.1370
_refine_ls_wR_factor_ref     0.1550
_refine_ls_goodness_of_fit_ref     1.013
_refine_ls_restrained_S_all     1.013
_refine_ls_number_reflns     4257
_refine_ls_number_parameters     284
_refine_ls_number_restraints     0
_refine_ls_hydrogen_treatment     constr
_refine_ls_weighting_scheme     calc
_refine_ls_weighting_details
         'calc w=1/[\s^2^(Fo^2^)+(0.0949P)^2^+0.0000P] where P=(Fo^2^+2Fc^2^)/3'
_atom_sites_solution_hydrogens     geom
_atom_sites_solution_primary     direct
_atom_sites_solution_secondary     difmap
_refine_ls_shift/su_max     0.003
_refine_ls_shift/su_mean     0.000
_refine_diff_density_max     0.305
_refine_diff_density_min     -0.263
_refine_ls_extinction_method     none
_refine_ls_extinction_coef     ?
loop_
    _atom_type_symbol
    _atom_type_description
    _atom_type_scat_dispersion_real
    _atom_type_scat_dispersion_imag
    _atom_type_scat_source
    'C' 'C' 0.0033 0.0016
                         'International Tables Vol C Tables 4.2.6.8 and 6.1.1.4'
    'H' 'H' 0.0000 0.0000
                         'International Tables Vol C Tables 4.2.6.8 and 6.1.1.4'
    'N' 'N' 0.0061 0.0033
                         'International Tables Vol C Tables 4.2.6.8 and 6.1.1.4'
    'O' 'O' 0.0106 0.0060
                         'International Tables Vol C Tables 4.2.6.8 and 6.1.1.4'
    'S' 'S' 0.1246 0.1234
                         'International Tables Vol C Tables 4.2.6.8 and 6.1.1.4'
_computing_data_collection     'SMART (Bruker, 2002)'
_computing_cell_refinement     'SAINT (Bruker, 2002)'
_computing_data_reduction     'SAINT (Bruker, 2002)'
_computing_structure_solution     'SHELXS97 (Sheldrick, 2008)'
_computing_structure_refinement     'SHELXL97 (Sheldrick, 2008)'
_computing_molecular_graphics     'SHELXTL (Sheldrick, 2008)'
_computing_publication_material     'SHELXTL (Sheldrick, 2008)'
loop_
    _atom_site_type_symbol
    _atom_site_label
    _atom_site_fract_x
    _atom_site_fract_y
    _atom_site_fract_z
    _atom_site_U_iso_or_equiv
    _atom_site_adp_type
    _atom_site_calc_flag
    _atom_site_refinement_flags
    _atom_site_occupancy
    _atom_site_symmetry_multiplicity
    _atom_site_disorder_assembly
    _atom_site_disorder_group
    S S1 0.39630(6) 0.68577(5) 1.02581(2) 0.0468(2) Uani d . 1 1 . .
    N N1 0.51571(17) 0.71961(14) 0.92082(7) 0.0387(4) Uani d . 1 1 . .
    N N2 0.58867(19) 0.85690(16) 1.00033(8) 0.0473(4) Uani d . 1 1 . .
    O O1 0.43929(16) 0.55550(13) 0.86185(6) 0.0527(4) Uani d . 1 1 . .
    O O2 0.8683(2) 1.0158(2) 0.86481(10) 0.0999(7) Uani d . 1 1 . .
    O O3 0.78414(18) 0.86963(17) 0.80152(7) 0.0651(5) Uani d . 1 1 . .
    C C1 0.4398(2) 0.61190(18) 0.91047(9) 0.0397(5) Uani d . 1 1 . .
    C C2 0.3609(2) 0.57762(18) 0.96664(9) 0.0402(5) Uani d . 1 1 . .
    C C3 0.5139(2) 0.76745(18) 0.97952(9) 0.0412(5) Uani d . 1 1 . .
    C C4 0.6868(2) 0.90740(19) 0.95937(10) 0.0472(5) Uani d . 1 1 . .
    C C5 0.6901(2) 0.87651(19) 0.89920(10) 0.0461(5) Uani d . 1 1 . .
    C C6 0.5836(2) 0.78885(18) 0.87051(9) 0.0422(5) Uani d . 1 1 . .
    H H6 0.6312 0.7281 0.8442 0.051 Uiso calc R 1 1 . .
    C C7 0.4768(2) 0.8581(2) 0.83166(9) 0.0440(5) Uani d . 1 1 . .
    C C8 0.4347(3) 0.8122(2) 0.77469(10) 0.0634(7) Uani d . 1 1 . .
    H H8 0.4738 0.7389 0.7592 0.076 Uiso calc R 1 1 . .
    C C9 0.3338(3) 0.8758(3) 0.74073(11) 0.0804(9) Uani d . 1 1 . .
    H H9 0.3056 0.8445 0.7026 0.097 Uiso calc R 1 1 . .
    C C10 0.2761(3) 0.9832(3) 0.76279(13) 0.0779(8) Uani d . 1 1 . .
    H H10 0.2089 1.0253 0.7398 0.093 Uiso calc R 1 1 . .
    C C11 0.3176(3) 1.0286(3) 0.81878(13) 0.0758(8) Uani d . 1 1 . .
    H H11 0.2780 1.1018 0.8341 0.091 Uiso calc R 1 1 . .
    C C12 0.4174(3) 0.9670(2) 0.85291(11) 0.0588(6) Uani d . 1 1 . .
    H H12 0.4451 0.9996 0.8909 0.071 Uiso calc R 1 1 . .
    C C13 0.7847(3) 0.9961(2) 0.99124(12) 0.0617(6) Uani d . 1 1 . .
    H H13A 0.8750 0.9871 0.9741 0.093 Uiso calc R 1 1 . .
    H H13B 0.7883 0.9770 1.0345 0.093 Uiso calc R 1 1 . .
    H H13C 0.7533 1.0811 0.9855 0.093 Uiso calc R 1 1 . .
    C C14 0.7908(2) 0.9298(2) 0.85547(12) 0.0584(6) Uani d . 1 1 . .
    C C15 0.8700(3) 0.9143(3) 0.75156(13) 0.0813(9) Uani d . 1 1 . .
    H H15A 0.9639 0.9276 0.7661 0.098 Uiso calc R 1 1 . .
    H H15B 0.8346 0.9933 0.7354 0.098 Uiso calc R 1 1 . .
    C C16 0.8664(4) 0.8162(4) 0.70314(14) 0.1146(14) Uani d . 1 1 . .
    H H16A 0.9010 0.7385 0.7198 0.172 Uiso calc R 1 1 . .
    H H16B 0.9227 0.8420 0.6693 0.172 Uiso calc R 1 1 . .
    H H16C 0.7730 0.8045 0.6889 0.172 Uiso calc R 1 1 . .
    C C17 0.2755(2) 0.47861(18) 0.96532(9) 0.0441(5) Uani d . 1 1 . .
    H H17 0.2744 0.4352 0.9281 0.053 Uiso calc R 1 1 . .
    C C18 0.1845(2) 0.42670(18) 1.01130(9) 0.0431(5) Uani d . 1 1 . .
    C C19 0.0866(2) 0.33502(19) 0.99376(10) 0.0473(5) Uani d . 1 1 . .
    C C20 -0.0026(2) 0.2895(2) 1.03827(11) 0.0540(6) Uani d . 1 1 . .
    H H20 -0.0680 0.2298 1.0265 0.065 Uiso calc R 1 1 . .
    C C21 0.0007(2) 0.3284(2) 1.09903(11) 0.0536(6) Uani d . 1 1 . .
    C C22 0.0988(3) 0.4159(2) 1.11590(11) 0.0581(6) Uani d . 1 1 . .
    H H22 0.1048 0.4426 1.1567 0.070 Uiso calc R 1 1 . .
    C C23 0.1885(2) 0.4647(2) 1.07309(10) 0.0531(6) Uani d . 1 1 . .
    H H23 0.2533 0.5243 1.0856 0.064 Uiso calc R 1 1 . .
    C C24 0.0761(3) 0.2857(2) 0.92891(11) 0.0661(7) Uani d . 1 1 . .
    H H24A 0.0026 0.2253 0.9261 0.099 Uiso calc R 1 1 . .
    H H24B 0.1615 0.2461 0.9180 0.099 Uiso calc R 1 1 . .
    H H24C 0.0575 0.3541 0.9011 0.099 Uiso calc R 1 1 . .
    C C25 -0.1005(3) 0.2774(3) 1.14450(13) 0.0756(8) Uani d . 1 1 . .
    H H25A -0.1877 0.3191 1.1390 0.113 Uiso calc R 1 1 . .
    H H25B -0.0666 0.2920 1.1856 0.113 Uiso calc R 1 1 . .
    H H25C -0.1121 0.1886 1.1380 0.113 Uiso calc R 1 1 . .
loop_
    _atom_site_aniso_label
    _atom_site_aniso_U_11
    _atom_site_aniso_U_22
    _atom_site_aniso_U_33
    _atom_site_aniso_U_12
    _atom_site_aniso_U_13
    _atom_site_aniso_U_23
    S1 0.0540(4) 0.0431(3) 0.0435(3) -0.0012(2) 0.0112(2) -0.0006(2)
    N1 0.0400(10) 0.0354(8) 0.0408(8) -0.0022(7) 0.0049(7) 0.0019(7)
    N2 0.0497(11) 0.0405(9) 0.0519(10) -0.0045(8) 0.0026(8) -0.0055(8)
    O1 0.0612(10) 0.0505(8) 0.0468(8) -0.0109(8) 0.0111(7) -0.0067(7)
    O2 0.0972(16) 0.0951(15) 0.1080(16) -0.0585(13) 0.0217(13) -0.0015(12)
    O3 0.0577(11) 0.0771(11) 0.0608(10) -0.0177(9) 0.0164(8) 0.0117(9)
    C1 0.0376(12) 0.0378(11) 0.0438(10) 0.0017(9) 0.0021(9) 0.0017(8)
    C2 0.0400(12) 0.0369(10) 0.0439(10) 0.0044(9) 0.0060(9) 0.0021(8)
    C3 0.0415(12) 0.0366(10) 0.0456(10) 0.0046(9) 0.0022(9) -0.0005(8)
    C4 0.0413(12) 0.0371(11) 0.0632(13) -0.0003(9) -0.0019(10) -0.0001(9)
    C5 0.0373(12) 0.0406(11) 0.0603(13) -0.0037(9) 0.0015(10) 0.0049(9)
    C6 0.0418(12) 0.0397(10) 0.0452(10) -0.0054(9) 0.0100(9) 0.0007(8)
    C7 0.0407(12) 0.0499(12) 0.0415(10) -0.0111(10) 0.0068(9) 0.0074(9)
    C8 0.0696(18) 0.0719(16) 0.0489(12) -0.0138(14) 0.0042(12) -0.0001(11)
    C9 0.081(2) 0.114(2) 0.0459(13) -0.025(2) -0.0126(13) 0.0155(15)
    C10 0.0650(18) 0.099(2) 0.0694(17) -0.0022(17) -0.0061(14) 0.0363(16)
    C11 0.0722(19) 0.0745(18) 0.0805(18) 0.0164(15) -0.0016(15) 0.0167(14)
    C12 0.0576(15) 0.0614(15) 0.0575(13) 0.0065(12) -0.0022(11) 0.0037(11)
    C13 0.0550(15) 0.0507(13) 0.0792(16) -0.0102(11) -0.0052(12) -0.0043(12)
    C14 0.0442(14) 0.0568(14) 0.0743(16) -0.0075(12) 0.0021(12) 0.0128(12)
    C15 0.0662(18) 0.104(2) 0.0741(17) -0.0152(16) 0.0208(14) 0.0375(16)
    C16 0.136(3) 0.149(3) 0.0596(17) -0.023(3) 0.036(2) 0.0160(19)
    C17 0.0451(12) 0.0391(11) 0.0481(11) 0.0002(9) 0.0053(9) 0.0026(9)
    C18 0.0418(12) 0.0353(10) 0.0522(11) 0.0026(9) 0.0071(9) 0.0063(9)
    C19 0.0460(13) 0.0367(10) 0.0593(12) 0.0020(9) 0.0045(10) 0.0072(9)
    C20 0.0431(13) 0.0434(12) 0.0756(15) -0.0036(10) 0.0054(11) 0.0103(11)
    C21 0.0441(14) 0.0498(13) 0.0672(14) 0.0066(11) 0.0131(11) 0.0167(11)
    C22 0.0598(15) 0.0613(14) 0.0533(13) -0.0009(12) 0.0116(11) 0.0082(11)
    C23 0.0547(14) 0.0499(12) 0.0548(12) -0.0096(11) 0.0084(10) 0.0041(10)
    C24 0.0727(18) 0.0569(14) 0.0688(15) -0.0175(13) 0.0074(13) -0.0034(12)
    C25 0.0597(17) 0.0840(18) 0.0836(18) -0.0012(15) 0.0216(14) 0.0293(15)
_geom_special_details
;
All e.s.d.'s (except the e.s.d. in the dihedral angle between two l.s. planes)
are estimated using the full covariance matrix. The cell e.s.d.'s are taken
into account individually in the estimation of e.s.d.'s in distances, angles
and torsion angles; correlations between e.s.d.'s in cell parameters are only
used when they are defined by crystal symmetry. An approximate (isotropic)
treatment of cell e.s.d.'s is used for estimating e.s.d.'s involving l.s.
planes.
;
loop_
    _geom_bond_atom_site_label_1
    _geom_bond_atom_site_label_2
    _geom_bond_site_symmetry_2
    _geom_bond_distance
    _geom_bond_publ_flag
    S1 C2 . 1.753(2) ?
    S1 C3 . 1.757(2) ?
    N1 C3 . 1.371(3) ?
    N1 C1 . 1.377(3) ?
    N1 C6 . 1.477(2) ?
    N2 C3 . 1.274(3) ?
    N2 C4 . 1.415(3) ?
    O1 C1 . 1.213(2) ?
    O2 C14 . 1.198(3) ?
    O3 C14 . 1.334(3) ?
    O3 C15 . 1.454(3) ?
    C1 C2 . 1.491(3) ?
    C2 C17 . 1.338(3) ?
    C4 C5 . 1.347(3) ?
    C4 C13 . 1.500(3) ?
    C5 C14 . 1.481(3) ?
    C5 C6 . 1.518(3) ?
    C6 C7 . 1.517(3) ?
    C6 H6 . 0.9800 ?
    C7 C12 . 1.374(3) ?
    C7 C8 . 1.385(3) ?
    C8 C9 . 1.392(4) ?
    C8 H8 . 0.9300 ?
    C9 C10 . 1.360(4) ?
    C9 H9 . 0.9300 ?
    C10 C11 . 1.363(4) ?
    C10 H10 . 0.9300 ?
    C11 C12 . 1.377(3) ?
    C11 H11 . 0.9300 ?
    C12 H12 . 0.9300 ?
    C13 H13A . 0.9600 ?
    C13 H13B . 0.9600 ?
    C13 H13C . 0.9600 ?
    C15 C16 . 1.480(4) ?
    C15 H15A . 0.9700 ?
    C15 H15B . 0.9700 ?
    C16 H16A . 0.9600 ?
    C16 H16B . 0.9600 ?
    C16 H16C . 0.9600 ?
    C17 C18 . 1.448(3) ?
    C17 H17 . 0.9300 ?
    C18 C23 . 1.400(3) ?
    C18 C19 . 1.409(3) ?
    C19 C20 . 1.390(3) ?
    C19 C24 . 1.504(3) ?
    C20 C21 . 1.381(3) ?
    C20 H20 . 0.9300 ?
    C21 C22 . 1.376(3) ?
    C21 C25 . 1.501(3) ?
    C22 C23 . 1.380(3) ?
    C22 H22 . 0.9300 ?
    C23 H23 . 0.9300 ?
    C24 H24A . 0.9600 ?
    C24 H24B . 0.9600 ?
    C24 H24C . 0.9600 ?
    C25 H25A . 0.9600 ?
    C25 H25B . 0.9600 ?
    C25 H25C . 0.9600 ?
loop_
    _geom_angle_atom_site_label_1
    _geom_angle_atom_site_label_2
    _geom_angle_atom_site_label_3
    _geom_angle_site_symmetry_1
    _geom_angle_site_symmetry_3
    _geom_angle
    _geom_angle_publ_flag
    C2 S1 C3 . . 91.59(10) ?
    C3 N1 C1 . . 116.53(16) ?
    C3 N1 C6 . . 120.82(16) ?
    C1 N1 C6 . . 122.33(16) ?
    C3 N2 C4 . . 116.34(17) ?
    C14 O3 C15 . . 118.4(2) ?
    O1 C1 N1 . . 123.26(18) ?
    O1 C1 C2 . . 126.39(19) ?
    N1 C1 C2 . . 110.34(16) ?
    C17 C2 C1 . . 119.81(18) ?
    C17 C2 S1 . . 130.25(16) ?
    C1 C2 S1 . . 109.90(14) ?
    N2 C3 N1 . . 126.29(19) ?
    N2 C3 S1 . . 122.38(16) ?
    N1 C3 S1 . . 111.30(15) ?
    C5 C4 N2 . . 122.71(19) ?
    C5 C4 C13 . . 125.3(2) ?
    N2 C4 C13 . . 112.00(19) ?
    C4 C5 C14 . . 123.4(2) ?
    C4 C5 C6 . . 121.52(19) ?
    C14 C5 C6 . . 114.95(19) ?
    N1 C6 C7 . . 110.19(17) ?
    N1 C6 C5 . . 108.00(16) ?
    C7 C6 C5 . . 112.74(17) ?
    N1 C6 H6 . . 108.6 ?
    C7 C6 H6 . . 108.6 ?
    C5 C6 H6 . . 108.6 ?
    C12 C7 C8 . . 118.4(2) ?
    C12 C7 C6 . . 120.47(18) ?
    C8 C7 C6 . . 121.1(2) ?
    C7 C8 C9 . . 119.9(3) ?
    C7 C8 H8 . . 120.0 ?
    C9 C8 H8 . . 120.0 ?
    C10 C9 C8 . . 120.7(3) ?
    C10 C9 H9 . . 119.7 ?
    C8 C9 H9 . . 119.7 ?
    C9 C10 C11 . . 119.5(3) ?
    C9 C10 H10 . . 120.3 ?
    C11 C10 H10 . . 120.3 ?
    C10 C11 C12 . . 120.6(3) ?
    C10 C11 H11 . . 119.7 ?
    C12 C11 H11 . . 119.7 ?
    C7 C12 C11 . . 120.9(2) ?
    C7 C12 H12 . . 119.5 ?
    C11 C12 H12 . . 119.5 ?
    C4 C13 H13A . . 109.5 ?
    C4 C13 H13B . . 109.5 ?
    H13A C13 H13B . . 109.5 ?
    C4 C13 H13C . . 109.5 ?
    H13A C13 H13C . . 109.5 ?
    H13B C13 H13C . . 109.5 ?
    O2 C14 O3 . . 122.5(2) ?
    O2 C14 C5 . . 126.8(2) ?
    O3 C14 C5 . . 110.7(2) ?
    O3 C15 C16 . . 106.9(2) ?
    O3 C15 H15A . . 110.3 ?
    C16 C15 H15A . . 110.3 ?
    O3 C15 H15B . . 110.3 ?
    C16 C15 H15B . . 110.3 ?
    H15A C15 H15B . . 108.6 ?
    C15 C16 H16A . . 109.5 ?
    C15 C16 H16B . . 109.5 ?
    H16A C16 H16B . . 109.5 ?
    C15 C16 H16C . . 109.5 ?
    H16A C16 H16C . . 109.5 ?
    H16B C16 H16C . . 109.5 ?
    C2 C17 C18 . . 131.74(19) ?
    C2 C17 H17 . . 114.1 ?
    C18 C17 H17 . . 114.1 ?
    C23 C18 C19 . . 117.94(19) ?
    C23 C18 C17 . . 122.7(2) ?
    C19 C18 C17 . . 119.39(19) ?
    C20 C19 C18 . . 118.4(2) ?
    C20 C19 C24 . . 119.5(2) ?
    C18 C19 C24 . . 122.1(2) ?
    C21 C20 C19 . . 123.4(2) ?
    C21 C20 H20 . . 118.3 ?
    C19 C20 H20 . . 118.3 ?
    C22 C21 C20 . . 117.6(2) ?
    C22 C21 C25 . . 121.6(2) ?
    C20 C21 C25 . . 120.7(2) ?
    C21 C22 C23 . . 120.9(2) ?
    C21 C22 H22 . . 119.6 ?
    C23 C22 H22 . . 119.6 ?
    C22 C23 C18 . . 121.7(2) ?
    C22 C23 H23 . . 119.1 ?
    C18 C23 H23 . . 119.1 ?
    C19 C24 H24A . . 109.5 ?
    C19 C24 H24B . . 109.5 ?
    H24A C24 H24B . . 109.5 ?
    C19 C24 H24C . . 109.5 ?
    H24A C24 H24C . . 109.5 ?
    H24B C24 H24C . . 109.5 ?
    C21 C25 H25A . . 109.5 ?
    C21 C25 H25B . . 109.5 ?
    H25A C25 H25B . . 109.5 ?
    C21 C25 H25C . . 109.5 ?
    H25A C25 H25C . . 109.5 ?
    H25B C25 H25C . . 109.5 ?
loop_
    _geom_torsion_atom_site_label_1
    _geom_torsion_atom_site_label_2
    _geom_torsion_atom_site_label_3
    _geom_torsion_atom_site_label_4
    _geom_torsion_site_symmetry_1
    _geom_torsion_site_symmetry_2
    _geom_torsion_site_symmetry_3
    _geom_torsion_site_symmetry_4
    _geom_torsion
    _geom_torsion_publ_flag
    C3 N1 C1 O1 . . . . -175.24(19) ?
    C6 N1 C1 O1 . . . . 11.3(3) ?
    C3 N1 C1 C2 . . . . 5.0(2) ?
    C6 N1 C1 C2 . . . . -168.54(17) ?
    O1 C1 C2 C17 . . . . -2.7(3) ?
    N1 C1 C2 C17 . . . . 177.07(17) ?
    O1 C1 C2 S1 . . . . 179.15(18) ?
    N1 C1 C2 S1 . . . . -1.1(2) ?
    C3 S1 C2 C17 . . . . -180.0(2) ?
    C3 S1 C2 C1 . . . . -2.08(15) ?
    C4 N2 C3 N1 . . . . -2.9(3) ?
    C4 N2 C3 S1 . . . . 174.98(15) ?
    C1 N1 C3 N2 . . . . 171.51(19) ?
    C6 N1 C3 N2 . . . . -14.9(3) ?
    C1 N1 C3 S1 . . . . -6.6(2) ?
    C6 N1 C3 S1 . . . . 166.99(14) ?
    C2 S1 C3 N2 . . . . -173.40(18) ?
    C2 S1 C3 N1 . . . . 4.81(15) ?
    C3 N2 C4 C5 . . . . 9.0(3) ?
    C3 N2 C4 C13 . . . . -170.39(18) ?
    N2 C4 C5 C14 . . . . 179.09(19) ?
    C13 C4 C5 C14 . . . . -1.6(4) ?
    N2 C4 C5 C6 . . . . 2.8(3) ?
    C13 C4 C5 C6 . . . . -178.0(2) ?
    C3 N1 C6 C7 . . . . -100.3(2) ?
    C1 N1 C6 C7 . . . . 73.0(2) ?
    C3 N1 C6 C5 . . . . 23.3(3) ?
    C1 N1 C6 C5 . . . . -163.48(17) ?
    C4 C5 C6 N1 . . . . -17.7(3) ?
    C14 C5 C6 N1 . . . . 165.70(18) ?
    C4 C5 C6 C7 . . . . 104.3(2) ?
    C14 C5 C6 C7 . . . . -72.3(2) ?
    N1 C6 C7 C12 . . . . 76.0(2) ?
    C5 C6 C7 C12 . . . . -44.7(3) ?
    N1 C6 C7 C8 . . . . -102.7(2) ?
    C5 C6 C7 C8 . . . . 136.6(2) ?
    C12 C7 C8 C9 . . . . -0.5(3) ?
    C6 C7 C8 C9 . . . . 178.3(2) ?
    C7 C8 C9 C10 . . . . 0.2(4) ?
    C8 C9 C10 C11 . . . . -0.1(4) ?
    C9 C10 C11 C12 . . . . 0.2(4) ?
    C8 C7 C12 C11 . . . . 0.6(3) ?
    C6 C7 C12 C11 . . . . -178.1(2) ?
    C10 C11 C12 C7 . . . . -0.5(4) ?
    C15 O3 C14 O2 . . . . -2.9(4) ?
    C15 O3 C14 C5 . . . . 176.3(2) ?
    C4 C5 C14 O2 . . . . -10.0(4) ?
    C6 C5 C14 O2 . . . . 166.5(2) ?
    C4 C5 C14 O3 . . . . 170.8(2) ?
    C6 C5 C14 O3 . . . . -12.6(3) ?
    C14 O3 C15 C16 . . . . 167.7(3) ?
    C1 C2 C17 C18 . . . . -177.9(2) ?
    S1 C2 C17 C18 . . . . -0.2(4) ?
    C2 C17 C18 C23 . . . . -11.2(4) ?
    C2 C17 C18 C19 . . . . 168.2(2) ?
    C23 C18 C19 C20 . . . . 1.5(3) ?
    C17 C18 C19 C20 . . . . -177.96(19) ?
    C23 C18 C19 C24 . . . . -178.5(2) ?
    C17 C18 C19 C24 . . . . 2.0(3) ?
    C18 C19 C20 C21 . . . . -0.8(3) ?
    C24 C19 C20 C21 . . . . 179.2(2) ?
    C19 C20 C21 C22 . . . . -0.6(3) ?
    C19 C20 C21 C25 . . . . 178.7(2) ?
    C20 C21 C22 C23 . . . . 1.3(3) ?
    C25 C21 C22 C23 . . . . -178.0(2) ?
    C21 C22 C23 C18 . . . . -0.6(4) ?
    C19 C18 C23 C22 . . . . -0.9(3) ?
    C17 C18 C23 C22 . . . . 178.6(2) ?
data_global
_journal_date_recd_electronic     2011-11-01
_journal_date_accepted     2011-12-08
_journal_name_full     'Acta Crystallographica, Section E'
_journal_year     2012
_journal_volume     68
_journal_issue      1
_journal_page_first     o127
_journal_page_last     o127
_journal_paper_category     QO
_journal_paper_doi     10.1107/S1600536811052925
_journal_coeditor_code     RN2098
_publ_contact_author_name     'Fei-Yun Zheng'
_publ_contact_author_address
;
The First Affiliated Hospital
Wenzhou Medical College
Wenzhou
Zhejiang Province 325035
People's Republic of China
;
_publ_contact_author_email     feiyun_zheng@126.com
_publ_contact_author_fax     ?
_publ_contact_author_phone     ?
_publ_section_title
;\
(<i>Z</i>)-Ethyl
2-(2,4-dimethylbenzylidene)-7-methyl-3-oxo-5-phenyl-3,5-dihydro-2<i>H</i>-\
thiazolo[3,2-<i>a</i>]pyrimidine-6-carboxylate
;
loop_
    _publ_author_name
    _publ_author_footnote
    _publ_author_address
    'Chen, Xiao-Yan' .
;
The First Affiliated Hospital
Wenzhou Medical College
Wenzhou
Zhejiang Province 325035
People's Republic of China
;
    'Wang, Han-Chu' .
;
The First Affiliated Hospital
Wenzhou Medical College
Wenzhou
Zhejiang Province 325035
People's Republic of China
;
    'Zhang, Qian' .
;
The First Affiliated Hospital
Wenzhou Medical College
Wenzhou
Zhejiang Province 325035
People's Republic of China
;
    'Song, Zhi-Jian' .
;
Institute of Biomedical Informatics/Zhejiang Provincial Key Laboratory of
Medical Genetics
Wenzhou Medical College
Wenzhou
Zhejiang Province 325035
People's Republic of China
;
    'Zheng, Fei-Yun' .
;
The First Affiliated Hospital
Wenzhou Medical College
Wenzhou
Zhejiang Province 325035
People's Republic of China
;
