# Supplementary material for: (Z)-Ethyl 2-(2,4-dimethyl­benzyl­idene)-7-methyl-3-oxo-5-phenyl-3,5-dihydro-2H-thia­zolo[3,2-a]pyrimidine-6-carboxyl­ate
Source: Acta Crystallogr Sect E Struct Rep Online. 2011 Dec 14;68(Pt 1):o127. doi: 10.1107/S1600536811052925 (PMC3254473; doi:10.1107/S1600536811052925)
Supplement: Supplementary file 2 [file e-68-0o127-Isup2.hkl]

# 
# h,k,l, Fc-squared, Fo-squared, sigma(Fo-squared) and status flag 
# 
data_I
_shelx_title ' cd211434 in P2(1)/n' 
_shelx_refln_list_code          4 
_shelx_F_calc_maximum      225.68 
_exptl_crystal_F_000       912.00 
_reflns_d_resolution_high  0.8107 
 
loop_ 
 _symmetry_equiv_pos_as_xyz 
 'x, y, z' 
 '-x+1/2, y+1/2, -z+1/2' 
 '-x, -y, -z' 
 'x-1/2, -y-1/2, z-1/2' 
 
_cell_length_a     9.6903 
_cell_length_b    10.6201 
_cell_length_c    21.6921 
_cell_angle_alpha  90.000 
_cell_angle_beta   90.682 
_cell_angle_gamma  90.000 
 
_shelx_F_squared_multiplier     1.000 
 
loop_ 
 _refln_index_h 
 _refln_index_k 
 _refln_index_l 
 _refln_F_squared_calc 
 _refln_F_squared_meas 
 _refln_F_squared_sigma 
 _refln_observed_status 
   2   0   0     1226.87     1398.95     31.18 o 
   4   0   0      711.97      776.46     23.24 o 
   6   0   0      478.47      497.72     20.59 o 
   8   0   0       41.90       41.68      7.70 o 
  10   0   0      997.37     1030.16     39.38 o 
   1   1   0      397.23      370.80      8.61 o 
   2   1   0    11601.64    12271.46    141.82 o 
   4   1   0      393.29      405.20     10.80 o 
   5   1   0      447.04      494.81     13.28 o 
   6   1   0       63.80       79.00      6.09 o 
   7   1   0        6.37        5.03      3.47 o 
   8   1   0      204.63      209.81     10.43 o 
   9   1   0      118.38      129.10      8.72 o 
  10   1   0        0.60        7.08      5.20 o 
  11   1   0      451.32      493.62     28.43 o 
   0   2   0      176.68      196.69      4.88 o 
   1   2   0     7693.31     7958.73     97.54 o 
   2   2   0    33136.07    34863.58    398.53 o 
   3   2   0      466.97      491.35      9.40 o 
   4   2   0       15.64        7.22      2.07 o 
   5   2   0        8.13       14.73      2.79 o 
   6   2   0       15.64        7.68      2.38 o 
   8   2   0      485.19      454.83     15.55 o 
   9   2   0       96.43       91.10     12.64 o 
  10   2   0      167.88      165.66     15.94 o 
  11   2   0       14.67       17.91      5.92 o 
   1   3   0     4151.46     4637.19     60.03 o 
   2   3   0     5106.93     5482.23     70.19 o 
   3   3   0      873.31      851.66     13.80 o 
   4   3   0      480.52      552.05     11.18 o 
   5   3   0      183.33      193.21      7.55 o 
   6   3   0      276.40      264.90      9.92 o 
   7   3   0        0.06        1.22      3.16 o 
   8   3   0        7.24        5.97      4.55 o 
   9   3   0        1.33       -2.85      4.57 o 
  10   3   0       45.32       35.13      9.44 o 
  11   3   0        1.11        1.91      4.44 o 
   0   4   0      449.15      441.40     17.29 o 
   1   4   0      670.81      647.71     11.48 o 
   2   4   0      145.66      130.45      5.41 o 
   3   4   0      110.46       81.68      5.15 o 
   4   4   0      303.74      338.98      7.88 o 
   5   4   0      234.40      242.78     11.63 o 
   6   4   0        1.58        2.46      2.81 o 
   9   4   0      104.42      117.13     15.24 o 
  10   4   0        2.58       -0.25      5.25 o 
  11   4   0       40.68       52.47     12.04 o 
   1   5   0      109.35      123.85      3.67 o 
   2   5   0        0.49        1.21      1.75 o 
   3   5   0     1599.23     1620.67     27.16 o 
   4   5   0       37.78       55.32      5.16 o 
   5   5   0        5.91        1.78      2.48 o 
   6   5   0       11.54        8.00      3.87 o 
   7   5   0       23.74       27.88      7.50 o 
   8   5   0       19.26        7.25      5.80 o 
   9   5   0       56.97       70.16     12.89 o 
  11   5   0       10.98       12.19      8.20 o 
   0   6   0      412.24      333.45     10.02 o 
   1   6   0      286.98      374.89      9.93 o 
   2   6   0        5.21       15.75      2.99 o 
   3   6   0      640.29      594.90     14.44 o 
   4   6   0       25.32       30.73      4.27 o 
   5   6   0       60.34       60.49      5.92 o 
   6   6   0      401.33      416.97     13.96 o 
   7   6   0       99.25      100.60      8.55 o 
   8   6   0       52.89       46.29      7.19 o 
   9   6   0       32.73       34.48      9.89 o 
  10   6   0       33.75       43.73     11.64 o 
   1   7   0       97.78      101.42      8.00 o 
   2   7   0      875.49      868.68     18.40 o 
   3   7   0       24.79       29.49      4.21 o 
   4   7   0      226.21      239.65      9.66 o 
   5   7   0       30.75       30.68      4.99 o 
   6   7   0        0.34        1.01      3.17 o 
   7   7   0       59.40       56.31      6.52 o 
   8   7   0      110.09      121.48     11.20 o 
   9   7   0        1.74        2.00      6.70 o 
  10   7   0       14.52        9.19      8.25 o 
   0   8   0      338.77      328.86     19.84 o 
   1   8   0      289.22      296.22     13.44 o 
   2   8   0      273.65      249.33     10.45 o 
   3   8   0        3.68        1.19      2.72 o 
   4   8   0      501.66      519.10     15.33 o 
   5   8   0        0.21        2.63      2.97 o 
   6   8   0       51.68       53.48      6.38 o 
   7   8   0        0.92        1.05      3.61 o 
   8   8   0        4.44        9.49      4.75 o 
   9   8   0        0.61        0.90      7.60 o 
   1   9   0       23.94       26.52      5.88 o 
   2   9   0      636.06      606.31     15.90 o 
   3   9   0       35.33       36.74      5.18 o 
   4   9   0       13.41       24.32      5.25 o 
   5   9   0       31.87       37.34      5.75 o 
   6   9   0      158.79      169.60      9.95 o 
   7   9   0        0.45        3.08      4.26 o 
   8   9   0       51.34       71.47     11.12 o 
   0  10   0      168.19      159.31     16.29 o 
   1  10   0       48.33       57.23      8.70 o 
   2  10   0        1.17        1.91      4.34 o 
   3  10   0       19.21       23.70      4.74 o 
   4  10   0       33.99       49.00      6.42 o 
   5  10   0       20.47       15.76      4.81 o 
   6  10   0       23.90       31.15      6.39 o 
   7  10   0       27.83       39.19      7.38 o 
   1  11   0      173.23      174.19     13.02 o 
   2  11   0       47.66       48.54      9.36 o 
   3  11   0       50.03       52.35      9.86 o 
   4  11   0       55.69       71.66     10.91 o 
   5  11   0      129.11      125.09     12.87 o 
   6  11   0        5.09        7.15      5.14 o 
   0  12   0        2.59        2.15      8.70 o 
   1  12   0        3.00        0.15      5.97 o 
   2  12   0       30.37       30.08      9.21 o 
   3  12   0       29.63       26.20      8.95 o 
   4  12   0       25.29       32.73      9.71 o 
   1  13   0       58.53       70.55     12.12 o 
  -9   0   1        5.09        8.05      4.95 o 
  -7   0   1       63.62       59.62      8.70 o 
  -5   0   1       32.09       40.63      6.35 o 
  -3   0   1     1987.48     2423.07     52.77 o 
  -1   0   1     2409.76     2619.66     52.32 o 
   1   0   1    10368.20    11640.52    222.07 o 
   3   0   1      157.31      165.76      8.30 o 
   5   0   1     4886.51     5099.49    107.74 o 
   7   0   1      280.99      299.48     16.69 o 
   9   0   1        1.10        3.95      4.20 o 
  11   0   1       73.08       98.19     13.94 o 
 -11   1   1        0.21       -7.40      5.45 o 
 -10   1   1       96.35      101.28     26.23 o 
  -9   1   1      486.46      492.52     17.37 o 
  -8   1   1       78.55       78.08      7.33 o 
  -7   1   1      337.44      350.48     12.81 o 
  -6   1   1       60.30       65.69      5.78 o 
  -5   1   1      328.92      334.11     10.71 o 
  -4   1   1      345.74      361.65     16.89 o 
  -2   1   1      546.62      594.43     11.06 o 
  -1   1   1     3381.34     3816.41     57.48 o 
   0   1   1     1742.11     1794.88     23.11 o 
   2   1   1    11815.38     6047.00    116.83 o 
   3   1   1     4004.45     4131.90     85.95 o 
   4   1   1     1689.58     1766.83     33.88 o 
   5   1   1       98.34      112.61      6.17 o 
   6   1   1       31.96       30.60      4.38 o 
   7   1   1      631.15      604.10     33.86 o 
   8   1   1        2.34       -0.32      2.54 o 
   9   1   1       25.39       26.05      6.39 o 
  10   1   1       28.04       34.63      8.75 o 
  11   1   1        0.39       -3.10      5.45 o 
 -11   2   1       42.90       50.32     11.44 o 
 -10   2   1       80.47       67.42     21.43 o 
  -8   2   1      271.64      268.16     11.99 o 
  -7   2   1        6.04        2.97      2.53 o 
  -6   2   1      117.75       98.95     23.74 o 
  -5   2   1      344.54      366.50     11.10 o 
  -4   2   1      569.55      638.64     14.25 o 
  -3   2   1      236.98      243.35      6.15 o 
  -2   2   1     8823.27     9546.40    149.27 o 
  -1   2   1       99.17      106.41      3.50 o 
   0   2   1     8419.25     8913.68    108.35 o 
   1   2   1      856.06      836.82     10.31 o 
   2   2   1    33473.93    34248.78    478.84 o 
   3   2   1     1329.18     1275.38     18.85 o 
   4   2   1      544.05      466.59     11.62 o 
   5   2   1      248.46      234.22      8.62 o 
   7   2   1       47.33       50.05      5.52 o 
   8   2   1      100.69      119.27      7.93 o 
   9   2   1       71.26       94.35     13.09 o 
  10   2   1      272.02      276.19     20.34 o 
  11   2   1        9.48        7.20      6.85 o 
 -11   3   1       55.63       57.92     12.14 o 
 -10   3   1       31.16       24.00     19.69 o 
  -7   3   1        4.11        4.99      5.22 o 
  -6   3   1      330.58      302.37      8.06 o 
  -5   3   1      693.07      680.31     12.08 o 
  -4   3   1     1430.59     1523.74     42.34 o 
  -3   3   1      998.94     1093.71     17.68 o 
  -2   3   1      817.62      851.77     15.01 o 
  -1   3   1     3813.95     4135.93     44.73 o 
   0   3   1     5902.46     5646.31     70.21 o 
   1   3   1     3053.53     2982.60     32.63 o 
   2   3   1     4184.05     4474.71     49.38 o 
   3   3   1     1987.64     2057.55     28.11 o 
   4   3   1      207.62      179.22      5.85 o 
   5   3   1      101.49      113.98      5.50 o 
   6   3   1       19.38       30.83      4.07 o 
   7   3   1       34.59       13.63     11.97 o 
   9   3   1      109.22      101.94     13.64 o 
  10   3   1      155.58      146.27     16.79 o 
  11   3   1       37.46       43.38     10.79 o 
 -11   4   1        1.78        0.45      5.95 o 
 -10   4   1        2.27        5.50      6.50 o 
  -9   4   1        8.63        7.43      4.89 o 
  -7   4   1        0.04       -0.88      2.92 o 
  -5   4   1      283.70      303.20     13.01 o 
  -4   4   1      203.65      205.88     10.13 o 
  -3   4   1       64.45       67.46      6.87 o 
  -2   4   1      883.86      947.75     21.28 o 
  -1   4   1      163.46      154.09      4.05 o 
   0   4   1     1389.00     1548.89     20.98 o 
   1   4   1     2424.85     2477.43     28.22 o 
   2   4   1        0.25       21.18     10.61 o 
   3   4   1     2829.00     3289.39     46.30 o 
   4   4   1     3505.58     3692.77     45.61 o 
   5   4   1        0.90        4.96      3.20 o 
   6   4   1       47.00       44.62      8.45 o 
   7   4   1      123.79      123.13     12.64 o 
   9   4   1      186.88      156.61     15.64 o 
  10   4   1       33.62       28.58      9.04 o 
  11   4   1        5.67       12.69      7.25 o 
 -11   5   1       39.92       43.63     11.44 o 
 -10   5   1      252.09      238.16     19.94 o 
  -9   5   1        6.88        1.19      3.09 o 
  -8   5   1       78.01       85.70     12.94 o 
  -7   5   1       23.42       25.64      7.30 o 
  -6   5   1        6.27        6.97      3.67 o 
  -5   5   1       19.68       24.32      4.05 o 
  -4   5   1       88.36       96.91     15.03 o 
  -3   5   1       52.38       61.33      4.94 o 
  -2   5   1      614.96      613.14     13.31 o 
  -1   5   1      439.90      368.03      6.94 o 
   0   5   1     1722.85     1705.75     21.16 o 
   1   5   1       32.38       20.06      1.72 o 
   2   5   1     1649.38     1723.58     27.47 o 
   3   5   1      745.88      738.26     15.76 o 
   4   5   1      527.57      552.44     13.96 o 
   5   5   1       30.45       29.72      4.23 o 
   6   5   1        1.10        0.18      2.65 o 
   7   5   1       74.56       67.91     11.19 o 
   8   5   1       18.01       20.99      7.35 o 
   9   5   1        1.29       -0.85      4.70 o 
  10   5   1      121.34      113.14     16.39 o 
  11   5   1       60.95       53.87     12.24 o 
 -10   6   1        3.31        0.40      6.25 o 
  -9   6   1       25.31       31.05      9.49 o 
  -8   6   1        0.82       -2.22      2.73 o 
  -7   6   1       57.30       52.32      7.38 o 
  -6   6   1      961.87      953.99     22.24 o 
  -5   6   1      223.64      194.14      9.00 o 
  -4   6   1       12.49       18.30      3.49 o 
  -3   6   1      416.38      447.19     12.37 o 
  -2   6   1      665.70      647.82     14.58 o 
  -1   6   1       24.25       19.95      2.06 o 
   0   6   1      620.45      582.23     12.22 o 
   1   6   1      178.75      204.18      5.14 o 
   2   6   1       50.11       52.51      5.15 o 
   3   6   1       20.22       41.42      4.51 o 
   4   6   1      178.15      177.74      8.01 o 
   5   6   1      659.31      642.56     16.55 o 
   6   6   1      115.84      143.83      8.31 o 
   7   6   1      176.38      170.85      9.42 o 
   8   6   1        0.43       -0.66      3.34 o 
   9   6   1       25.45       33.33      9.69 o 
  10   6   1        1.38        0.35      5.85 o 
 -10   7   1       22.15       16.54      8.75 o 
  -9   7   1        1.84        1.12      5.22 o 
  -8   7   1        6.86        0.22      4.35 o 
  -7   7   1        3.00        1.62      3.36 o 
  -6   7   1        4.83        4.92      3.66 o 
  -5   7   1       21.47       18.27      4.59 o 
  -4   7   1       61.36       63.10      5.93 o 
  -3   7   1      206.35      192.41      8.64 o 
  -2   7   1      429.11      450.94     12.39 o 
  -1   7   1      160.89      131.35      9.02 o 
   0   7   1     2472.64     2334.96     28.99 o 
   1   7   1      136.44      114.55      5.94 o 
   2   7   1        2.09        2.05      2.29 o 
   3   7   1      540.75      450.77     12.96 o 
   4   7   1      139.52      120.75      6.99 o 
   5   7   1      295.85      297.07     11.47 o 
   6   7   1        3.84        6.93      3.32 o 
   7   7   1      113.04      118.27      8.64 o 
   8   7   1       24.98        8.70      6.40 o 
   9   7   1        0.38       -2.30      5.20 o 
  10   7   1       23.00       23.92      6.85 o 
  -9   8   1       17.93       18.39      9.14 o 
  -8   8   1       21.43       24.19      6.60 o 
  -7   8   1        2.31        6.32      3.68 o 
  -6   8   1       78.05       83.19      7.75 o 
  -5   8   1      551.44      512.48     15.87 o 
  -4   8   1       68.27       53.44      6.06 o 
  -3   8   1      142.76      131.59      7.43 o 
  -2   8   1        7.30        6.12      2.86 o 
  -1   8   1        2.04       -0.13      1.83 o 
   0   8   1        3.79        6.07      3.43 o 
   1   8   1       14.54       13.56      2.98 o 
   2   8   1      130.07      148.98      9.83 o 
   3   8   1      156.89      151.12      7.79 o 
   4   8   1        0.15        3.51      2.80 o 
   5   8   1      708.84      654.76     18.06 o 
   6   8   1        0.23       -0.97      2.86 o 
   7   8   1        0.45       -0.67      2.86 o 
   8   8   1        7.96       13.06      5.92 o 
   9   8   1       27.48       28.38     10.74 o 
  -8   9   1        2.28        2.81      4.79 o 
  -7   9   1       31.77       31.29      6.41 o 
  -6   9   1        4.67        7.19      4.29 o 
  -5   9   1       13.58       13.27      4.94 o 
  -4   9   1       30.54       29.08      5.12 o 
  -3   9   1       99.19       96.71      7.29 o 
  -2   9   1       28.02       32.14      4.82 o 
  -1   9   1      433.84      374.09     16.36 o 
   0   9   1      408.16      353.74     15.74 o 
   1   9   1       37.88       34.22      6.52 o 
   2   9   1       40.27       35.29      4.94 o 
   3   9   1       71.50       69.11      6.53 o 
   4   9   1       80.24       74.79      7.10 o 
   5   9   1        0.01       -0.41      2.94 o 
   6   9   1        3.63        7.43      3.43 o 
   7   9   1      226.30      218.29     11.77 o 
   8   9   1       11.40       13.89      6.96 o 
  -7  10   1        1.42       -3.37      4.53 o 
  -6  10   1        6.87        7.45      4.89 o 
  -5  10   1       13.17       15.57      4.69 o 
  -4  10   1        0.12       -0.04      3.22 o 
  -3  10   1      311.44      299.67     14.69 o 
  -2  10   1      214.19      195.17     12.83 o 
  -1  10   1        0.09       -4.20      3.82 o 
   0  10   1        3.39        2.38      4.32 o 
   1  10   1       18.68       18.31      5.74 o 
   2  10   1      184.73      180.35     15.72 o 
   3  10   1        5.62        8.49      5.34 o 
   4  10   1       25.20       31.25      5.93 o 
   5  10   1       17.85       23.21      5.51 o 
   6  10   1       70.80       78.47     10.93 o 
   7  10   1       25.25       13.27      6.84 o 
  -6  11   1       28.07       32.96      6.98 o 
  -5  11   1        0.61        4.13      4.56 o 
  -4  11   1      152.01      176.49     14.60 o 
  -3  11   1       60.07       58.59     10.15 o 
  -2  11   1       40.60       41.06      8.49 o 
  -1  11   1       24.81       27.39      7.54 o 
   0  11   1      190.34      172.19     13.09 o 
   1  11   1       16.10       18.06      6.56 o 
   2  11   1       74.31       74.14     10.46 o 
   3  11   1       44.55       39.15      9.04 o 
   4  11   1       89.11       91.20     13.47 o 
   5  11   1        0.00        2.17      4.11 o 
   6  11   1       43.27       52.56      8.10 o 
  -4  12   1        0.01        0.52      7.12 o 
  -3  12   1       23.45       25.08      9.29 o 
  -2  12   1       35.13       40.43      9.97 o 
  -1  12   1       26.78       26.90      8.51 o 
   0  12   1        2.23        5.45      6.54 o 
   1  12   1       23.50       22.16      8.35 o 
   2  12   1       11.27       19.26      8.13 o 
   3  12   1        6.52        5.00      7.17 o 
   4  12   1       10.70       22.00      8.44 o 
  -1  13   1       30.26       38.96     10.11 o 
   0  13   1       33.78       29.80      9.82 o 
   1  13   1       15.03       17.87      8.37 o 
 -10   0   2      588.83      650.78     29.28 o 
  -8   0   2       34.69       33.80      5.06 o 
  -6   0   2      334.31      381.43     17.74 o 
  -4   0   2      156.58      181.45      9.84 o 
  -2   0   2     8356.78     9784.08    186.99 o 
   0   0   2    16828.97    15181.05    288.74 o 
   2   0   2      242.71      199.19      7.85 o 
   4   0   2       29.77       25.54      4.45 o 
   6   0   2      998.61      965.35     31.03 o 
   8   0   2       39.64       50.87      8.65 o 
  10   0   2      270.92      250.16     18.34 o 
 -11   1   2      119.23      115.93     14.89 o 
 -10   1   2      211.70      225.07     17.09 o 
  -9   1   2       41.16       42.65      6.08 o 
  -8   1   2      205.18      195.54     13.24 o 
  -7   1   2        5.58        5.55      2.55 o 
  -6   1   2     1680.63     1796.89     38.48 o 
  -5   1   2       14.98       11.97      2.93 o 
  -4   1   2      210.62      240.71      7.82 o 
  -3   1   2       29.44       36.83      2.80 o 
  -2   1   2     2920.39     3308.08     54.52 o 
  -1   1   2     1236.37     1488.71     18.87 o 
   0   1   2    21807.74    21057.85    399.42 o 
   1   1   2     2020.67     1202.27     29.98 o 
   2   1   2     3339.19     2005.06     49.27 o 
   3   1   2       62.83       69.30      3.72 o 
   4   1   2     2785.72     2950.68     46.05 o 
   5   1   2      114.92      125.33      6.43 o 
   6   1   2      425.53      406.67     12.93 o 
   7   1   2       56.85       39.21      6.02 o 
   8   1   2      288.94      298.15     12.34 o 
   9   1   2       52.62       63.65      7.21 o 
  10   1   2       14.29       14.19      6.45 o 
  11   1   2       48.73       51.62     10.94 o 
 -11   2   2      159.26      161.26     16.19 o 
 -10   2   2      105.64       69.70     57.54 o 
  -9   2   2       51.12       39.74     27.18 o 
  -7   2   2       51.96       47.47      5.16 o 
  -6   2   2       72.76       71.26      5.35 o 
  -5   2   2       45.50       30.16      3.44 o 
  -4   2   2      943.64      955.86     18.34 o 
  -3   2   2     1809.20     1938.75     26.41 o 
  -2   2   2     4883.32     5610.06     66.91 o 
  -1   2   2     2123.38     2324.72     25.74 o 
   0   2   2     2135.15     2228.92     29.08 o 
   1   2   2     1169.33     1195.23     15.92 o 
   2   2   2    50932.53    48869.48    553.07 o 
   3   2   2     3226.36     3623.96     45.74 o 
   4   2   2      580.71      628.09     12.15 o 
   5   2   2       21.11       12.77      7.50 o 
   6   2   2        1.36        8.55      2.61 o 
   7   2   2      247.74      276.93     11.23 o 
   8   2   2        4.96        3.19      2.84 o 
   9   2   2       78.59       81.80     12.09 o 
  10   2   2       84.66       86.05     13.44 o 
  11   2   2       86.77       81.95     13.89 o 
 -11   3   2        5.13        9.54      7.05 o 
 -10   3   2        0.42        2.40      4.84 o 
  -8   3   2     1238.07     1118.46     28.56 o 
  -6   3   2      342.01      292.47     14.39 o 
  -5   3   2      702.74      717.45     20.81 o 
  -4   3   2      162.10      158.89      8.93 o 
  -3   3   2       31.90       38.09      4.47 o 
  -2   3   2      106.32       93.89      4.43 o 
  -1   3   2      199.12      170.09      3.67 o 
   0   3   2     4591.30     4782.52     60.29 o 
   1   3   2      456.51      422.07      6.85 o 
   2   3   2     1747.02     1854.08     21.86 o 
   3   3   2      683.56      666.85     10.36 o 
   4   3   2       58.00       55.84      3.61 o 
   5   3   2     1175.13     1067.17     18.86 o 
   6   3   2      117.19      131.56      7.12 o 
   7   3   2       49.17       46.12      8.75 o 
   8   3   2        0.17        2.76      3.33 o 
   9   3   2       68.55       81.25     12.54 o 
  10   3   2        1.18        1.00      4.55 o 
  11   3   2       35.39       43.13     11.14 o 
 -11   4   2       38.50       45.47     10.94 o 
 -10   4   2        8.98        1.41      4.54 o 
  -9   4   2        0.16        2.47      4.25 o 
  -8   4   2      127.78      124.03     14.14 o 
  -5   4   2        8.68        4.35      2.99 o 
  -4   4   2        5.70        9.34      3.48 o 
  -3   4   2     1149.57     1298.04     22.67 o 
  -2   4   2       12.81       19.64      2.96 o 
  -1   4   2     4540.57     4722.94     51.05 o 
   0   4   2      519.19      525.76     10.15 o 
   1   4   2       84.28       66.82      2.48 o 
   2   4   2       52.44       62.42      2.42 o 
   3   4   2        3.60        4.45      1.30 o 
   4   4   2     4394.17     4644.17     65.74 o 
   5   4   2       43.91       70.17      9.91 o 
   6   4   2      321.69      330.94     16.87 o 
   7   4   2       49.51       48.57      9.29 o 
   8   4   2      121.18       93.10     12.89 o 
   9   4   2       63.92       75.66     12.84 o 
  10   4   2       31.85       27.48      9.24 o 
  11   4   2       27.69       38.13     10.54 o 
 -11   5   2        0.29       -0.75      5.20 o 
 -10   5   2       60.92       71.56     13.29 o 
  -8   5   2       59.54       63.71     11.09 o 
  -6   5   2      379.69      426.55     13.53 o 
  -5   5   2       27.05       19.68      5.64 o 
  -4   5   2       53.60       45.95      5.03 o 
  -3   5   2      405.22      439.93     11.86 o 
  -2   5   2       36.95       34.59      3.61 o 
  -1   5   2        0.87        2.47      0.99 o 
   0   5   2      616.37      635.53     10.12 o 
   1   5   2     1736.42     1737.78     21.46 o 
   2   5   2      883.02      931.23     13.20 o 
   3   5   2     2385.91     2436.74     37.02 o 
   4   5   2     1451.01     1484.88     26.20 o 
   5   5   2        0.59        4.62      2.47 o 
   6   5   2      144.39      155.03      9.62 o 
   7   5   2       60.23       44.16      7.60 o 
   8   5   2        6.37        5.80      5.25 o 
   9   5   2       51.79       46.22     10.44 o 
  10   5   2        3.84        3.05      5.65 o 
  11   5   2        7.29        2.25      6.75 o 
 -10   6   2       48.29       40.33     10.49 o 
  -9   6   2       55.50       56.17     11.44 o 
  -8   6   2      104.06       76.76     12.44 o 
  -7   6   2      343.41      345.45     21.74 o 
  -6   6   2      568.32      547.93     16.79 o 
  -5   6   2      248.14      256.04     10.48 o 
  -4   6   2      508.97      505.71     14.04 o 
  -3   6   2       58.52       63.41      5.45 o 
  -2   6   2        0.42        0.97      2.13 o 
  -1   6   2        1.50       -0.93      1.64 o 
   0   6   2       24.31       12.60      1.91 o 
   1   6   2      263.56      278.84      6.24 o 
   2   6   2       92.59       91.67      3.18 o 
   3   6   2      248.22      269.91      9.39 o 
   4   6   2       84.78       73.39      5.93 o 
   5   6   2      216.97      210.32      9.19 o 
   6   6   2      805.32      768.54     19.11 o 
   7   6   2       89.22       87.05      7.36 o 
   8   6   2        1.13        4.85      4.05 o 
   9   6   2        0.50        8.40      6.30 o 
  10   6   2       11.58       21.19      8.60 o 
 -10   7   2        1.71       -2.80      5.90 o 
  -9   7   2        3.06        9.22      5.47 o 
  -8   7   2       35.18       52.29      8.38 o 
  -7   7   2        5.59        7.40      3.71 o 
  -6   7   2       43.39       60.98      6.81 o 
  -5   7   2      309.05      271.17     13.37 o 
  -4   7   2      117.99      125.60      7.20 o 
  -3   7   2       80.36       77.14      5.95 o 
  -2   7   2      181.08      165.95      7.45 o 
  -1   7   2       14.28       14.81      3.19 o 
   0   7   2      289.51      300.40      7.16 o 
   1   7   2        1.90        2.36      2.33 o 
   2   7   2     1437.58     1399.99     25.31 o 
   3   7   2       82.67       78.96      6.08 o 
   4   7   2       55.86       50.42      5.50 o 
   5   7   2     1152.12     1115.72     25.04 o 
   6   7   2       23.18       23.01      4.36 o 
   7   7   2        4.82        9.82      3.64 o 
   8   7   2       19.92       30.68      9.44 o 
   9   7   2        5.59       10.54      6.70 o 
  10   7   2        1.69        2.55      5.75 o 
  -9   8   2        1.47        0.92      5.55 o 
  -8   8   2       32.84       40.30      8.13 o 
  -7   8   2        1.73        6.44      3.88 o 
  -6   8   2        8.29       12.72      4.26 o 
  -5   8   2      100.58       95.15      7.63 o 
  -4   8   2      527.13      498.93     15.14 o 
  -3   8   2      194.29      167.13      8.15 o 
  -2   8   2       13.00       13.36      3.43 o 
  -1   8   2        7.69        4.93      2.51 o 
   0   8   2      338.49      312.52     13.76 o 
   1   8   2      164.89      191.87      7.90 o 
   2   8   2        0.91        2.69      2.46 o 
   3   8   2       12.30       16.21      3.82 o 
   4   8   2       24.03       23.61      5.36 o 
   5   8   2       24.02       22.49      4.34 o 
   6   8   2       18.19       30.14      5.93 o 
   7   8   2       85.11       86.95      8.10 o 
   8   8   2       12.93        7.64      5.41 o 
   9   8   2        1.06       -0.75      5.40 o 
  -8   9   2       85.76       82.19     10.74 o 
  -7   9   2      120.75      129.50     10.46 o 
  -6   9   2       44.48       39.83      6.45 o 
  -5   9   2       14.23       18.34      5.10 o 
  -4   9   2       75.21       72.41      6.93 o 
  -3   9   2       26.52       37.98      5.32 o 
  -2   9   2      540.67      475.86     13.86 o 
  -1   9   2       54.79       62.71      8.20 o 
   0   9   2        2.53        5.29      3.90 o 
   1   9   2      164.08      137.05     10.10 o 
   2   9   2      232.19      208.70     12.21 o 
   3   9   2      103.03      101.90     10.54 o 
   4   9   2       24.37       29.72      5.12 o 
   5   9   2       31.48       43.91      6.05 o 
   6   9   2        8.99        8.96      4.16 o 
   7   9   2        8.28        6.95      5.39 o 
   8   9   2       29.96       33.04      7.96 o 
  -7  10   2       26.44       32.38      6.78 o 
  -6  10   2        9.89        7.57      4.62 o 
  -5  10   2        8.12       11.30      4.25 o 
  -4  10   2        2.72        5.04      3.86 o 
  -3  10   2      141.46      132.23      8.36 o 
  -2  10   2       88.90       90.74     10.25 o 
  -1  10   2       69.91       66.30      9.15 o 
   0  10   2      132.33      135.15     11.17 o 
   1  10   2       19.43       19.48      6.04 o 
   2  10   2       59.95       77.63      9.74 o 
   3  10   2       23.27       24.42      6.69 o 
   4  10   2        4.96        1.55      3.85 o 
   5  10   2        0.78        1.57      3.80 o 
   6  10   2       41.36       37.10      6.68 o 
   7  10   2       94.95      101.18     12.39 o 
  -6  11   2        0.98       -0.21      4.65 o 
  -5  11   2       75.36       71.58      8.22 o 
  -4  11   2       18.58       29.93      8.81 o 
  -3  11   2       60.90       65.27     10.34 o 
  -2  11   2       17.76       14.90      6.45 o 
  -1  11   2       65.45       64.48     10.16 o 
   0  11   2        0.00       -0.91      4.96 o 
   1  11   2      191.03      194.42     13.69 o 
   2  11   2        4.86        6.17      6.11 o 
   3  11   2        4.62       11.85      6.53 o 
   4  11   2       27.22       31.45      8.52 o 
   5  11   2       38.98       42.66      6.93 o 
   6  11   2       16.27       22.90      7.41 o 
  -4  12   2        8.84        7.57      7.70 o 
  -3  12   2        6.27       12.22      7.24 o 
  -2  12   2        1.91        8.36      6.82 o 
  -1  12   2      111.07      114.76     13.40 o 
   0  12   2       50.04       51.65     10.53 o 
   1  12   2        1.08        5.53      6.61 o 
   2  12   2       50.32       57.90     10.39 o 
   3  12   2       98.91      122.81     13.96 o 
   4  12   2       19.26       17.23      8.09 o 
  -1  13   2       39.32       44.29     10.74 o 
   0  13   2       52.42       44.06     10.62 o 
   1  13   2      109.87      115.81     14.50 o 
  -9   0   3     1317.80     1397.95     44.02 o 
  -7   0   3        0.72       -0.30      2.95 o 
  -5   0   3      149.31      115.73      8.25 o 
  -3   0   3      492.50      541.94     16.14 o 
  -1   0   3     3830.96     4138.19     80.25 o 
   1   0   3     3384.80     3689.25     72.76 o 
   3   0   3     5111.50     5266.70    106.24 o 
   5   0   3     1650.98     1658.16     43.03 o 
   7   0   3      431.57      420.41     20.14 o 
   9   0   3      168.26      193.84     15.24 o 
  11   0   3       53.20       66.06     12.19 o 
 -11   1   3       38.08       45.57     10.14 o 
 -10   1   3        7.35        7.55      6.00 o 
  -9   1   3       32.40       34.40      5.48 o 
  -8   1   3        7.00       16.26      9.99 o 
  -7   1   3      140.11      140.51     13.79 o 
  -6   1   3      915.46      909.61     20.35 o 
  -5   1   3      611.45      649.34     15.23 o 
  -4   1   3     1714.17     1788.01     29.85 o 
  -3   1   3      676.39      741.41     14.19 o 
  -2   1   3     1842.05     2122.94     31.32 o 
  -1   1   3      513.89      513.01      8.78 o 
   0   1   3     9917.23    10774.49    145.07 o 
   1   1   3      666.70      674.42     14.32 o 
   2   1   3    14009.76    15222.65    204.22 o 
   3   1   3     1006.25     1202.02     21.25 o 
   4   1   3      710.73      775.86     16.52 o 
   5   1   3       49.16       67.86      5.13 o 
   6   1   3      312.14      344.09     11.96 o 
   7   1   3      519.92      530.79     21.36 o 
   8   1   3       15.50       20.51      4.18 o 
   9   1   3       96.62      104.09      8.74 o 
  10   1   3       62.92       66.11     11.54 o 
  11   1   3        0.02        6.20      5.55 o 
 -11   2   3       36.46       21.09     26.04 o 
 -10   2   3       91.93       83.28     57.72 o 
  -9   2   3       22.54       30.60      7.42 o 
  -7   2   3       68.51       60.05      5.51 o 
  -6   2   3       61.54       68.66      5.12 o 
  -5   2   3      373.78      384.31     10.73 o 
  -4   2   3        1.05        0.77      1.26 o 
  -3   2   3     1522.82     1591.64     36.40 o 
  -2   2   3     1425.81     1423.63     19.35 o 
  -1   2   3     3962.34     4223.43     50.45 o 
   0   2   3     7675.06     8259.36     84.73 o 
   1   2   3       35.26       53.45      3.17 o 
   2   2   3     9576.39    10147.29    117.81 o 
   3   2   3     1234.65     1253.22     18.80 o 
   4   2   3      136.97      132.29      7.17 o 
   5   2   3      259.13      309.72     16.14 o 
   6   2   3      157.32      173.57      8.27 o 
   7   2   3      132.52      127.34     10.34 o 
   8   2   3       70.80       70.53      7.02 o 
   9   2   3       89.15      102.74     13.44 o 
  10   2   3       14.66       19.24      7.35 o 
  11   2   3       27.59       33.38      9.79 o 
 -11   3   3       43.86       21.68     22.49 o 
 -10   3   3        8.19        2.55      4.98 o 
  -8   3   3       36.40       14.77     11.19 o 
  -7   3   3       21.58       13.07      4.85 o 
  -6   3   3      226.20      205.34     11.59 o 
  -5   3   3       13.73       11.05      2.97 o 
  -4   3   3       16.28       20.79      2.14 o 
  -3   3   3      209.12      159.74      4.22 o 
  -2   3   3     1393.32     1565.69     42.82 o 
  -1   3   3      147.38      155.64      3.67 o 
   0   3   3      292.69      281.39      9.67 o 
   1   3   3      187.13      175.18      3.76 o 
   2   3   3      361.77      371.75      7.11 o 
   3   3   3     1327.41     1576.87     22.80 o 
   4   3   3       91.60      127.92      5.45 o 
   5   3   3      243.48      206.72      7.17 o 
   6   3   3      214.66      208.13      8.93 o 
   7   3   3        8.63       18.40      3.97 o 
   8   3   3        7.49        2.45      4.55 o 
   9   3   3        9.08        9.14      5.60 o 
  10   3   3      124.44      122.23     15.74 o 
  11   3   3        0.08        1.85      5.85 o 
 -11   4   3        3.90        0.89      5.13 o 
 -10   4   3        0.25       -1.00      4.40 o 
  -9   4   3       63.47       40.86     32.11 o 
  -4   4   3        0.53        0.50      0.83 o 
  -3   4   3      493.74      457.95     14.22 o 
  -2   4   3     1443.39     1385.84     22.60 o 
  -1   4   3      242.82      189.01      4.51 o 
   0   4   3      570.33      614.96     11.52 o 
   1   4   3       19.62       22.34      1.67 o 
   2   4   3     2015.46     2124.47     25.28 o 
   3   4   3      657.43      741.22     11.48 o 
   4   4   3     7072.15     7438.76    117.56 o 
   5   4   3       72.38       87.88      4.31 o 
   6   4   3      122.37       99.15     14.19 o 
   7   4   3      213.25      217.48     16.24 o 
   8   4   3       44.24       46.37      9.99 o 
   9   4   3       47.06       41.58      9.94 o 
  10   4   3       17.32       22.04      8.40 o 
  11   4   3        1.48       -3.95      5.40 o 
 -10   5   3       42.76       17.53     16.64 o 
  -9   5   3        8.54        2.34      7.15 o 
  -8   5   3        3.10        0.06      3.16 o 
  -5   5   3      118.31      126.14      8.84 o 
  -4   5   3     1417.10     1395.76     25.86 o 
  -3   5   3      146.35      149.83      7.04 o 
  -2   5   3      315.56      332.35      9.36 o 
  -1   5   3     2017.75     2003.86     24.42 o 
   0   5   3     1344.39     1469.27     23.02 o 
   1   5   3      160.51      180.73      4.58 o 
   2   5   3     5575.74     5919.58     64.02 o 
   3   5   3      667.13      732.27     11.68 o 
   4   5   3      281.76      313.18     10.00 o 
   5   5   3      238.22      216.82     10.49 o 
   6   5   3      676.02      627.22     28.78 o 
   7   5   3      141.33      132.83     17.76 o 
   8   5   3        0.19       -3.20      3.70 o 
   9   5   3        3.42        1.60      5.50 o 
  10   5   3       39.74       29.28      9.64 o 
 -10   6   3        5.50        5.40      6.35 o 
  -9   6   3        1.86       -2.25      4.20 o 
  -8   6   3       30.14       28.78      8.20 o 
  -7   6   3       80.20       86.05     12.69 o 
  -6   6   3     1361.38     1343.99     28.23 o 
  -5   6   3      278.46      262.49     10.44 o 
  -4   6   3       76.56       82.88      6.39 o 
  -3   6   3      512.87      483.66     13.01 o 
  -2   6   3        4.31        9.03      2.62 o 
  -1   6   3      109.79      138.94      5.32 o 
   0   6   3        6.73        6.70      1.54 o 
   1   6   3      106.50       90.65      3.57 o 
   2   6   3       23.03       25.40      2.74 o 
   3   6   3      239.09      237.84      9.71 o 
   4   6   3      373.42      378.92     11.62 o 
   5   6   3      419.07      433.77     13.05 o 
   6   6   3       97.48       90.97      8.12 o 
   7   6   3       94.60      121.08      8.27 o 
   8   6   3        7.90       12.09      5.55 o 
   9   6   3        9.97       10.44      6.50 o 
  10   6   3        5.12       -0.35      5.65 o 
 -10   7   3        0.18       -6.78      4.52 o 
  -9   7   3       29.51       30.94      7.47 o 
  -8   7   3        0.57        5.04      4.35 o 
  -7   7   3       59.75       67.18      8.79 o 
  -6   7   3       93.46      109.40      8.35 o 
  -5   7   3        8.61        7.79      4.35 o 
  -4   7   3        1.68        0.43      2.68 o 
  -3   7   3       18.87       23.74      3.98 o 
  -2   7   3        9.59       11.46      2.90 o 
  -1   7   3      370.08      342.01     17.75 o 
   0   7   3       13.72       14.90      2.24 o 
   1   7   3      807.72      805.90     22.85 o 
   2   7   3       91.51       97.84      5.97 o 
   3   7   3      129.69      100.41      6.34 o 
   4   7   3      190.20      172.77     10.35 o 
   5   7   3      258.17      272.37     10.89 o 
   6   7   3       97.99       96.82      7.45 o 
   7   7   3        3.67        5.08      3.91 o 
   8   7   3        1.53        0.09      4.07 o 
   9   7   3       37.09       44.27     11.34 o 
  -9   8   3       97.62      119.07     13.13 o 
  -8   8   3        0.69        0.14      4.67 o 
  -7   8   3       84.35       93.15      8.85 o 
  -6   8   3       51.23       64.65      7.01 o 
  -5   8   3      169.48      137.38      8.52 o 
  -4   8   3      499.65      457.44     14.44 o 
  -3   8   3      294.90      263.54     15.85 o 
  -2   8   3       76.17       76.66      7.01 o 
  -1   8   3        3.56        5.87      2.40 o 
   0   8   3        3.29        5.42      3.53 o 
   1   8   3        9.23        8.31      2.63 o 
   2   8   3       99.16      104.89      6.44 o 
   3   8   3        3.00        0.54      2.54 o 
   4   8   3      391.28      372.02     12.74 o 
   5   8   3        2.88        0.92      3.43 o 
   6   8   3        6.95        8.79      3.47 o 
   7   8   3       18.59       14.11      5.70 o 
   8   8   3      184.99      185.93     18.81 o 
   9   8   3        3.99        5.60      6.45 o 
  -8   9   3       10.05       23.44      7.10 o 
  -7   9   3      151.38      156.76     11.04 o 
  -6   9   3        2.52        6.29      3.99 o 
  -5   9   3        0.31        1.97      3.49 o 
  -4   9   3        6.39        8.70      3.66 o 
  -3   9   3      729.68      686.74     17.87 o 
  -2   9   3       64.22       63.03      5.88 o 
  -1   9   3      370.56      338.80     15.54 o 
   0   9   3      128.16      109.77      9.07 o 
   1   9   3       33.03       43.48      7.17 o 
   2   9   3        0.02       -0.57      3.47 o 
   3   9   3      313.08      306.77     11.55 o 
   4   9   3       80.85       82.22      7.31 o 
   5   9   3       63.33       61.97      6.81 o 
   6   9   3        3.96        2.64      3.59 o 
   7   9   3      139.68      147.05     13.34 o 
   8   9   3       17.21       15.00      6.54 o 
  -7  10   3        8.70       20.14      6.00 o 
  -6  10   3        3.22        4.34      4.31 o 
  -5  10   3       50.95       45.76      6.74 o 
  -4  10   3       53.03       42.05      6.11 o 
  -3  10   3       79.27       76.96      7.07 o 
  -2  10   3      267.97      244.32     14.41 o 
  -1  10   3        3.41        6.23      4.66 o 
   0  10   3        0.35       -0.36      3.95 o 
   1  10   3      122.34      126.49     10.95 o 
   2  10   3      210.68      203.93     12.99 o 
   3  10   3        0.11        0.21      4.92 o 
   4  10   3      115.03      117.90      8.94 o 
   5  10   3       58.06       60.16      9.84 o 
   6  10   3       10.74       17.69      6.30 o 
   7  10   3        2.89        4.35      5.14 o 
  -6  11   3       59.45       65.19      8.71 o 
  -5  11   3        3.75        3.49      4.52 o 
  -4  11   3       99.41       93.42     12.19 o 
  -3  11   3       15.31       22.24      9.82 o 
  -2  11   3       40.18       50.16      9.39 o 
  -1  11   3        9.26        8.16      5.83 o 
   0  11   3       88.70       90.11     11.13 o 
   1  11   3       37.78       40.95      8.63 o 
   2  11   3      102.06      102.17     11.76 o 
   3  11   3       84.33       89.49     11.52 o 
   4  11   3      125.96      146.29     13.24 o 
   5  11   3        1.46        2.07      4.83 o 
   6  11   3       42.78       48.05      9.55 o 
  -4  12   3       22.10       27.41      9.08 o 
  -3  12   3        0.01       -3.71      6.32 o 
  -2  12   3        0.17        3.37      6.54 o 
  -1  12   3       59.09       59.81     10.77 o 
   0  12   3       21.41       22.83      8.30 o 
   1  12   3       32.27       37.70      9.23 o 
   2  12   3        6.66        8.85      6.81 o 
   3  12   3       11.29       12.48      7.86 o 
   4  12   3       53.90       73.97     11.97 o 
   0  13   3       42.36       54.64     10.99 o 
 -10   0   4        2.62       -1.45      5.15 o 
  -8   0   4      416.82      416.81     19.64 o 
  -6   0   4      572.36      545.49     20.59 o 
  -4   0   4      787.69      894.49     24.84 o 
  -2   0   4    12928.29    13713.99    259.75 o 
   0   0   4     4034.66     4329.13     84.05 o 
   2   0   4      377.18      416.76     13.14 o 
   4   0   4       86.26       85.85      7.10 o 
   6   0   4      529.38      590.16     23.09 o 
   8   0   4       32.21       40.83      8.25 o 
  10   0   4       57.31       50.97     10.24 o 
 -11   1   4       12.02       17.39      8.15 o 
 -10   1   4        0.28       -4.55      3.70 o 
  -9   1   4      283.50      276.05     12.05 o 
  -8   1   4      312.71      343.88     12.71 o 
  -7   1   4      225.79      235.08     10.29 o 
  -6   1   4     4373.97     4719.72     71.79 o 
  -5   1   4       27.29       42.87      4.08 o 
  -4   1   4     1088.95     1243.51     25.61 o 
  -3   1   4        2.40        4.11      1.34 o 
  -2   1   4     5452.98     6384.12     87.50 o 
  -1   1   4      644.85      585.83     11.99 o 
   0   1   4        0.84       -0.37      0.90 o 
   1   1   4      471.07      514.12      9.83 o 
   2   1   4     8331.56     8675.87    200.84 o 
   3   1   4      170.04      147.70      5.80 o 
   4   1   4      533.49      520.09     13.01 o 
   5   1   4      115.37      124.54      6.61 o 
   6   1   4      470.91      510.20     15.00 o 
   7   1   4        0.07       -1.69      2.24 o 
   8   1   4       53.33       49.99      6.22 o 
   9   1   4      103.73       97.83     17.17 o 
  10   1   4        9.28        9.26      4.11 o 
  11   1   4        3.94        3.35      5.20 o 
 -11   2   4      217.97        4.15     62.26 o 
 -10   2   4        5.77        4.03      8.42 o 
  -8   2   4        0.88        0.54      3.82 o 
  -7   2   4     1195.85     1241.35     25.83 o 
  -6   2   4      405.81      413.98     12.05 o 
  -5   2   4      153.62      197.15      7.21 o 
  -4   2   4     1974.45     1893.39     31.01 o 
  -3   2   4       55.78       65.45      3.28 o 
  -2   2   4     3094.85     3536.01     65.33 o 
  -1   2   4       54.62       44.15      2.06 o 
   0   2   4     1054.89     1169.19     14.07 o 
   1   2   4        3.03        2.24      0.87 o 
   2   2   4     6874.30     7128.13    106.28 o 
   3   2   4     6871.74     6227.69    762.37 o 
   4   2   4      188.08      180.92     13.89 o 
   5   2   4     1998.06     2104.21     36.73 o 
   6   2   4       37.82       37.62      6.37 o 
   7   2   4      140.28      134.28      8.10 o 
   8   2   4        0.51        4.38      2.88 o 
   9   2   4        0.88        1.20      4.70 o 
  10   2   4       68.50       71.86     12.04 o 
  11   2   4        0.06        0.50      5.60 o 
 -11   3   4        4.02       -1.84      5.10 o 
 -10   3   4       26.06       19.04      6.63 o 
  -6   3   4        4.56        2.55      1.72 o 
  -5   3   4      102.00       87.31      4.49 o 
  -4   3   4      120.62      130.43      6.10 o 
  -3   3   4       17.19       22.62      1.87 o 
  -2   3   4       95.64       70.98      2.76 o 
  -1   3   4       74.71       81.95      2.78 o 
   0   3   4      348.13      334.79      5.89 o 
   1   3   4     1017.22     1000.74     15.92 o 
   2   3   4     2975.98     3320.60     65.44 o 
   3   3   4      590.26      630.85     12.29 o 
   4   3   4    10900.96    11885.00    140.28 o 
   5   3   4      125.23      107.64      5.42 o 
   6   3   4       54.11       64.01      5.60 o 
   7   3   4       73.97       66.34      6.24 o 
   8   3   4       16.77       13.69      5.80 o 
   9   3   4       30.43       42.68      9.69 o 
  10   3   4        3.23       -0.05      4.65 o 
  11   3   4       19.25       31.98     10.14 o 
 -11   4   4       51.55       16.41     24.59 o 
 -10   4   4        4.90       -0.23      4.51 o 
  -9   4   4       46.53       36.14     21.51 o 
  -8   4   4       48.36       38.34     28.03 o 
  -5   4   4       27.00       33.53      6.90 o 
  -4   4   4      653.91      801.54     17.24 o 
  -3   4   4        2.45        1.15      0.80 o 
  -2   4   4      160.38      169.03      4.23 o 
  -1   4   4        8.02        7.48      1.34 o 
   0   4   4      450.96      473.82      7.98 o 
   1   4   4      485.38      499.19      8.14 o 
   2   4   4       84.07       89.98      3.25 o 
   3   4   4      469.25      612.75     10.25 o 
   4   4   4     5786.41     5922.44     74.10 o 
   5   4   4     1114.30     1079.71     19.26 o 
   6   4   4        1.91       -0.06      2.62 o 
   7   4   4      132.54      124.23     12.69 o 
   8   4   4       86.78      103.29     13.64 o 
   9   4   4       77.64       85.80     13.69 o 
  10   4   4        2.06        4.15      5.65 o 
  11   4   4       44.58       40.68     10.94 o 
 -10   5   4       10.09        7.81      5.65 o 
  -9   5   4        1.20       -3.05      3.66 o 
  -8   5   4       57.95       53.77     10.34 o 
  -5   5   4       12.47       16.82      7.12 o 
  -4   5   4      210.80      208.12     10.96 o 
  -3   5   4     1623.93     1653.81     27.98 o 
  -2   5   4      234.29      252.02      4.47 o 
  -1   5   4      148.41      133.87      4.24 o 
   0   5   4      558.83      627.80     12.66 o 
   1   5   4      234.88      233.74      5.45 o 
   2   5   4      131.59      110.39      3.80 o 
   3   5   4       11.02       24.04      2.37 o 
   4   5   4       36.81       36.27      4.18 o 
   5   5   4      277.81      283.70     12.12 o 
   6   5   4       45.35       50.97      7.52 o 
   7   5   4      328.68      294.30     14.21 o 
   8   5   4      145.14      136.77     15.94 o 
   9   5   4        1.80        2.65      4.80 o 
  10   5   4       26.16       33.53      9.99 o 
 -10   6   4       30.43       25.59      8.55 o 
  -9   6   4       29.03       16.34      6.95 o 
  -8   6   4        6.43       -1.05      4.40 o 
  -7   6   4       28.38       28.23      8.60 o 
  -6   6   4      662.45      725.81     24.13 o 
  -5   6   4      247.68      229.51      9.88 o 
  -4   6   4      629.33      620.23     15.76 o 
  -3   6   4       75.12       85.39      6.13 o 
  -2   6   4      297.34      334.69     10.04 o 
  -1   6   4       73.49       96.23      3.88 o 
   0   6   4      887.58      845.14     16.20 o 
   1   6   4       28.41       37.03      2.58 o 
   2   6   4      102.36      109.61      3.90 o 
   3   6   4        0.57        0.03      2.09 o 
   4   6   4        0.04        2.85      2.60 o 
   5   6   4      400.60      394.81     12.30 o 
   6   6   4     1859.71     1766.99     47.42 o 
   7   6   4        0.78        1.55      3.57 o 
   8   6   4       51.72       54.12     10.84 o 
   9   6   4        0.42        1.35      5.40 o 
  10   6   4       29.52       32.98     10.84 o 
  -9   7   4        6.11       11.09      5.58 o 
  -8   7   4       41.85       34.90      7.36 o 
  -7   7   4        0.08        3.40      3.56 o 
  -6   7   4      442.29      461.22     18.52 o 
  -5   7   4     2855.91     2824.96     46.80 o 
  -4   7   4       10.19        8.55      3.19 o 
  -3   7   4      213.78      193.68      8.44 o 
  -2   7   4      967.14      918.93     18.85 o 
  -1   7   4       15.37       11.30      2.83 o 
   0   7   4      538.72      521.28     15.31 o 
   1   7   4       72.02       71.30      3.61 o 
   2   7   4       45.36       35.32      4.18 o 
   3   7   4       81.77       82.34      6.21 o 
   4   7   4      366.40      352.51     11.89 o 
   5   7   4     1229.01     1131.49     24.06 o 
   6   7   4       33.87       28.42      4.79 o 
   7   7   4        6.22        6.34      4.17 o 
   8   7   4       12.81       18.55      6.13 o 
   9   7   4        0.35       -2.55      5.25 o 
  -9   8   4       39.31       41.97      9.63 o 
  -8   8   4       43.72       48.23      8.86 o 
  -7   8   4       12.30       21.14      5.12 o 
  -6   8   4       12.02       13.98      4.22 o 
  -5   8   4        7.39        8.22      3.76 o 
  -4   8   4     1357.17     1354.88     32.51 o 
  -3   8   4        2.20        2.61      2.90 o 
  -2   8   4       14.35       15.09      3.49 o 
  -1   8   4       86.37       71.67      5.22 o 
   0   8   4       50.27       55.74      4.31 o 
   1   8   4       25.88       25.39      5.23 o 
   2   8   4      150.80      139.28      7.27 o 
   3   8   4       88.53       92.55      6.90 o 
   4   8   4       31.08       30.24      5.08 o 
   5   8   4        0.37       -0.32      2.74 o 
   6   8   4       20.49       38.67      8.42 o 
   7   8   4       12.73       12.54      5.40 o 
   8   8   4       14.31       10.93      8.25 o 
   9   8   4       27.69       28.73      9.64 o 
  -8   9   4       44.32       53.46      9.59 o 
  -7   9   4      155.66      177.48     11.53 o 
  -6   9   4       95.66      123.95      9.87 o 
  -5   9   4        1.07        0.21      3.40 o 
  -4   9   4       22.24       26.61      4.93 o 
  -3   9   4       55.68       52.22      6.85 o 
  -2   9   4      341.31      283.39     11.06 o 
  -1   9   4       42.86       41.59      7.11 o 
   0   9   4        0.02        3.53      7.32 o 
   1   9   4      153.13      146.92     10.40 o 
   2   9   4      236.04      217.45     12.58 o 
   3   9   4      150.80      142.61      8.15 o 
   4   9   4      613.02      578.74     16.86 o 
   5   9   4       42.21       33.99      5.61 o 
   6   9   4        0.06        8.83      4.40 o 
   7   9   4      229.61      197.80     13.99 o 
   8   9   4        0.04        3.15      4.90 o 
  -7  10   4       79.13       71.56      9.03 o 
  -6  10   4       13.60       15.43      5.18 o 
  -5  10   4      160.33      151.88     10.09 o 
  -4  10   4       29.31       28.94      5.22 o 
  -3  10   4      134.07      107.19      7.70 o 
  -2  10   4       66.84       87.68     10.44 o 
  -1  10   4      220.37      210.23     13.38 o 
   0  10   4       61.88       67.56      9.28 o 
   1  10   4       17.98       19.55      6.13 o 
   2  10   4        0.85        7.14      4.91 o 
   3  10   4       13.25       14.64      6.02 o 
   4  10   4        0.36        1.46      3.35 o 
   5  10   4       15.49       21.35      5.11 o 
   6  10   4        3.09        5.77      5.12 o 
   7  10   4       39.02       53.85      9.79 o 
  -6  11   4       32.22       26.27      6.40 o 
  -5  11   4       18.76       11.91      5.00 o 
  -4  11   4        2.16        5.34      6.38 o 
  -3  11   4       18.63       21.47      8.04 o 
  -2  11   4        0.04        1.57      5.55 o 
  -1  11   4      167.71      168.24     13.06 o 
   0  11   4        2.94       -1.14      5.12 o 
   1  11   4       90.67       88.27     11.17 o 
   2  11   4       33.40       33.78      8.09 o 
   3  11   4      116.22      125.64     13.04 o 
   4  11   4       20.14       25.65      8.27 o 
   5  11   4       15.33       14.14     11.04 o 
   6  11   4       19.35       25.34      6.93 o 
  -4  12   4        5.95        9.56      7.42 o 
  -3  12   4        1.64        2.41      7.14 o 
  -2  12   4        0.03       -0.71      6.64 o 
  -1  12   4      118.13      123.08     13.77 o 
   0  12   4      177.62      177.23     15.05 o 
   1  12   4        0.29       -3.53      5.99 o 
   2  12   4        9.96       18.47      7.83 o 
   3  12   4       47.94       58.28     14.32 o 
   4  12   4       18.69       16.03      8.14 o 
  -9   0   5      308.70      356.35     19.29 o 
  -7   0   5      234.95      191.99     12.39 o 
  -5   0   5     1683.92     1733.96     43.18 o 
  -3   0   5     3104.74     3164.15     66.16 o 
  -1   0   5     5139.48     5904.04    113.84 o 
   1   0   5     3369.74     3601.20     72.31 o 
   3   0   5     1108.92     1220.95     31.53 o 
   5   0   5     1292.39     1205.06     34.63 o 
   7   0   5      569.18      584.42     24.79 o 
   9   0   5       71.26       67.41     10.94 o 
  11   0   5      124.54      125.53     15.69 o 
 -11   1   5       64.65       78.16     12.44 o 
 -10   1   5        1.15        0.40      4.60 o 
  -9   1   5       99.16      107.74     12.44 o 
  -8   1   5       66.36       58.10      6.10 o 
  -7   1   5       33.12       27.39      4.09 o 
  -6   1   5      456.29      442.66     13.02 o 
  -5   1   5      636.90      651.96     15.09 o 
  -4   1   5     6857.50     7879.78    110.04 o 
  -3   1   5     2251.82     2724.55     40.98 o 
  -2   1   5       60.76       35.71      2.40 o 
  -1   1   5      170.61      158.53      8.57 o 
   0   1   5     3082.08     3323.77     52.45 o 
   1   1   5      342.77      359.71      7.95 o 
   2   1   5      505.28      581.93     23.64 o 
   3   1   5      867.72      855.04     17.15 o 
   4   1   5       30.13       28.04      3.53 o 
   5   1   5      204.72      206.28     11.84 o 
   6   1   5       12.59       14.51      3.67 o 
   7   1   5       78.90       95.08      9.34 o 
   8   1   5        9.25        9.96      3.54 o 
   9   1   5       28.47       33.41     10.57 o 
  10   1   5        0.01       -0.99      3.16 o 
  11   1   5        5.09       14.89      7.60 o 
 -11   2   5       75.26       79.55     12.59 o 
 -10   2   5        1.13        4.20      4.85 o 
  -9   2   5       64.67      -36.23     27.18 o 
  -8   2   5       18.09        7.56      4.84 o 
  -7   2   5      298.63      303.58     12.97 o 
  -6   2   5     2172.24     2251.11     38.41 o 
  -5   2   5       21.65       23.00      3.06 o 
  -4   2   5     1330.33     1372.12     24.00 o 
  -3   2   5      897.97      946.31     16.90 o 
  -2   2   5      138.18      140.58      4.43 o 
  -1   2   5      132.69      150.35      5.18 o 
   0   2   5     2856.77     2897.15     41.33 o 
   1   2   5     2493.99     2648.92     33.10 o 
   2   2   5      962.42     1052.38     28.53 o 
   3   2   5       36.28       40.54      3.42 o 
   4   2   5     1390.94     1483.53     27.21 o 
   5   2   5      443.06      368.68     11.70 o 
   6   2   5      185.46      192.04     16.19 o 
   7   2   5      392.65      363.85     13.29 o 
   8   2   5        0.12       -2.16      2.44 o 
   9   2   5      183.51      185.09     15.74 o 
  10   2   5        6.90        9.94      6.05 o 
  11   2   5       84.12       81.30     13.74 o 
 -11   3   5        1.96       -2.07      5.37 o 
 -10   3   5       64.04       40.75     25.81 o 
  -9   3   5        8.83        3.96      6.22 o 
  -8   3   5      103.61       82.28     44.10 o 
  -7   3   5        0.08       -3.03      6.82 o 
  -6   3   5       21.20       11.49      6.78 o 
  -5   3   5      371.85      386.48     10.64 o 
  -4   3   5     1619.53     1816.44     29.61 o 
  -3   3   5      136.38      176.32      5.02 o 
  -2   3   5    10717.27    12140.39    140.97 o 
  -1   3   5      211.02      229.29      4.94 o 
   0   3   5      158.07      154.01      3.84 o 
   1   3   5     3615.09     3658.52     45.01 o 
   2   3   5      390.28      317.60     11.09 o 
   3   3   5     2887.51     3201.50     41.77 o 
   4   3   5      662.04      669.93     13.32 o 
   5   3   5       77.84       81.03      6.31 o 
   6   3   5      381.05      304.97     50.85 o 
   7   3   5        3.08        0.07      2.09 o 
   8   3   5      234.57      210.03     16.59 o 
   9   3   5       81.55       87.00     13.39 o 
  10   3   5        3.30        4.35      5.35 o 
  11   3   5       20.33       10.94      7.45 o 
 -11   4   5        0.16        0.71      5.39 o 
 -10   4   5       94.57      118.68     15.44 o 
  -9   4   5        2.69        0.42      3.83 o 
  -8   4   5      116.92       96.74     12.24 o 
  -4   4   5       24.91       23.93      2.38 o 
  -3   4   5     1559.68     1825.68     28.20 o 
  -2   4   5      595.78      525.92      8.99 o 
  -1   4   5       64.46       48.09      2.59 o 
   0   4   5       30.64       26.15      2.02 o 
   1   4   5       79.71       67.66      3.79 o 
   2   4   5     1526.62     1569.32     19.85 o 
   3   4   5      397.35      433.92      9.55 o 
   4   4   5     2715.27     3022.73     41.33 o 
   5   4   5      147.68      159.33      6.57 o 
   6   4   5       24.42       29.57      5.28 o 
   7   4   5        9.46        1.40      3.70 o 
   8   4   5       86.25       71.96     11.89 o 
   9   4   5       43.26       35.78      9.49 o 
  10   4   5        0.01        2.95      5.55 o 
  11   4   5        3.57        4.35      7.00 o 
 -10   5   5        6.50        0.04      5.29 o 
  -8   5   5       97.26       87.35     12.24 o 
  -5   5   5       20.22       23.24      5.17 o 
  -4   5   5     1489.29     1587.57     34.60 o 
  -3   5   5        3.67        8.24      2.76 o 
  -2   5   5       30.00       30.36      2.33 o 
  -1   5   5        0.15        2.66      1.48 o 
   0   5   5      193.76      167.06      4.79 o 
   1   5   5       15.11       19.37      1.95 o 
   2   5   5      900.16      927.05     13.68 o 
   3   5   5      115.05      118.67      4.30 o 
   4   5   5      351.34      333.14      8.87 o 
   5   5   5      118.91      123.61     11.92 o 
   6   5   5      445.83      393.34     15.58 o 
   7   5   5        2.90       -1.64      3.12 o 
   8   5   5        1.58       -5.55      3.70 o 
   9   5   5       30.51       31.53      8.70 o 
  10   5   5        0.05       -3.30      4.80 o 
 -10   6   5        3.80        2.90      5.50 o 
  -9   6   5       12.08       18.79      7.70 o 
  -8   6   5        6.09        4.40      4.45 o 
  -7   6   5       76.50       81.30     12.04 o 
  -6   6   5       72.90       81.35     12.09 o 
  -5   6   5        7.91        8.55      3.51 o 
  -4   6   5      291.92      244.77      9.75 o 
  -3   6   5       34.81       32.35      4.39 o 
  -2   6   5      233.60      225.15      8.24 o 
  -1   6   5      474.45      467.36      9.07 o 
   0   6   5      343.72      299.29      8.84 o 
   1   6   5      453.97      430.13      8.47 o 
   2   6   5        7.16       10.80      1.74 o 
   3   6   5      111.22      110.12      6.24 o 
   4   6   5        1.25        1.96      2.83 o 
   5   6   5       30.77       48.77      6.69 o 
   6   6   5      375.65      391.42     16.49 o 
   7   6   5       27.36       24.67      5.78 o 
   8   6   5        3.46        1.00      4.40 o 
   9   6   5        0.01       -3.00      4.10 o 
  10   6   5       65.90       61.46     13.14 o 
  -9   7   5       16.31       12.55      6.62 o 
  -8   7   5        0.02        3.66      5.03 o 
  -7   7   5       54.09       76.59      9.21 o 
  -6   7   5        0.93        5.02      3.78 o 
  -5   7   5        1.49        6.89      4.03 o 
  -4   7   5      795.76      731.65     18.20 o 
  -3   7   5        1.42        2.71      2.32 o 
  -2   7   5      527.21      492.77     15.13 o 
  -1   7   5     1393.19     1395.12     24.40 o 
   0   7   5      183.32      162.24      6.86 o 
   1   7   5      623.37      579.21     10.70 o 
   2   7   5       12.88       12.81      3.12 o 
   3   7   5      398.95      392.25     11.97 o 
   4   7   5      584.45      573.24     15.34 o 
   5   7   5       76.04       64.96      7.82 o 
   6   7   5        6.75       14.35      4.60 o 
   7   7   5        2.94        8.97      4.48 o 
   8   7   5        5.35       10.00      5.23 o 
   9   7   5       15.58       16.69      8.15 o 
  -9   8   5       58.16       58.47     10.33 o 
  -8   8   5       26.01       27.61      8.57 o 
  -7   8   5       20.58       17.12      5.93 o 
  -6   8   5       37.27       48.69      6.68 o 
  -5   8   5        1.52        7.51      3.34 o 
  -4   8   5      517.10      516.83     15.44 o 
  -3   8   5      424.04      387.19     12.54 o 
  -2   8   5       37.53       39.22      4.56 o 
  -1   8   5        0.01        2.31      2.40 o 
   0   8   5       26.22       31.36      3.69 o 
   1   8   5      438.17      418.31     12.18 o 
   2   8   5       68.07       78.60      6.19 o 
   3   8   5        1.11        2.48      2.64 o 
   4   8   5       92.77       76.63      8.64 o 
   5   8   5       16.17       17.40      4.06 o 
   6   8   5       76.82       75.23      9.20 o 
   7   8   5      109.04      121.30     11.86 o 
   8   8   5      176.55      162.70     13.48 o 
   9   8   5        0.11        0.40      5.50 o 
  -8   9   5        0.94        9.66      7.17 o 
  -7   9   5       87.93      100.10      9.88 o 
  -6   9   5        8.45        6.82      4.51 o 
  -5   9   5       35.57       40.27      6.78 o 
  -4   9   5       85.90       95.85      7.80 o 
  -3   9   5      521.71      524.29     15.34 o 
  -2   9   5       28.90       31.59      4.72 o 
  -1   9   5      210.31      194.62     12.06 o 
   0   9   5      226.28      211.13     12.24 o 
   1   9   5      170.51      157.42     10.73 o 
   2   9   5       49.10       56.27      8.00 o 
   3   9   5      173.74      179.06     15.53 o 
   4   9   5       75.20       68.32      6.85 o 
   5   9   5      133.94      120.43     18.34 o 
   6   9   5       62.44       78.31      9.94 o 
   7   9   5      182.34      165.93     14.15 o 
   8   9   5        4.25        2.39      6.32 o 
  -7  10   5        4.87        9.16      5.18 o 
  -6  10   5       14.35       18.98      5.45 o 
  -5  10   5        0.70        5.63      3.84 o 
  -4  10   5      103.47      121.55      8.77 o 
  -3  10   5        4.34        5.82      3.55 o 
  -2  10   5      883.46      768.40     26.47 o 
  -1  10   5        2.91        1.70      4.57 o 
   0  10   5       45.23       47.63      8.30 o 
   1  10   5        0.12       -3.68      4.24 o 
   2  10   5        5.11       10.95      5.60 o 
   3  10   5      106.38      106.37     11.09 o 
   4  10   5        2.58        2.14      4.08 o 
   5  10   5      199.18      188.69     12.94 o 
   6  10   5       44.82       43.46      8.19 o 
   7  10   5       12.64       10.93      6.14 o 
  -6  11   5        0.00        1.76      4.59 o 
  -5  11   5        2.33        1.74      4.26 o 
  -4  11   5      103.93      101.35     15.97 o 
  -3  11   5        5.23        8.87      6.90 o 
  -2  11   5        2.11        1.00      5.58 o 
  -1  11   5       62.28       80.12     10.87 o 
   0  11   5      171.25      156.43     12.82 o 
   1  11   5        0.02        1.75      5.47 o 
   2  11   5      155.41      164.67     13.15 o 
   3  11   5       83.53       86.32     11.21 o 
   4  11   5        0.31       -4.11      5.74 o 
   5  11   5        0.00        9.89      9.79 o 
   6  11   5       21.13       32.57      8.27 o 
  -4  12   5        0.25        1.64      7.55 o 
  -3  12   5       21.86       15.31      8.07 o 
  -2  12   5       16.72       11.43      7.81 o 
  -1  12   5       37.08       32.51      9.08 o 
   0  12   5      124.54      148.79     14.68 o 
   1  12   5       28.39       30.14      9.13 o 
   2  12   5       14.38       15.49      7.88 o 
   3  12   5        3.91        1.97      6.43 o 
   4  12   5        5.12        0.85     11.04 o 
 -10   0   6      159.76      177.25     14.39 o 
  -8   0   6        5.90       16.19      4.90 o 
  -6   0   6       25.72       27.78      5.40 o 
  -4   0   6     7031.58     8646.57    170.05 o 
  -2   0   6     3699.04     3715.48     74.96 o 
   0   0   6     3719.14     4084.77     80.80 o 
   2   0   6     1934.04     1958.48     44.12 o 
   4   0   6      336.57      365.79     15.64 o 
   6   0   6     2004.27     2191.40     56.92 o 
   8   0   6        2.70        7.90      4.30 o 
  10   0   6       72.35       85.30     12.59 o 
 -11   1   6       12.13       22.89      7.75 o 
 -10   1   6      212.98      234.67     16.54 o 
  -9   1   6      161.23      173.40     13.74 o 
  -8   1   6        1.71        4.93      2.80 o 
  -7   1   6      158.30      150.11     10.09 o 
  -6   1   6     1015.34     1058.51     22.16 o 
  -5   1   6      513.81      529.07     13.27 o 
  -4   1   6     5146.40     6247.00     88.76 o 
  -3   1   6     3361.07     3732.12     54.38 o 
  -2   1   6       17.92       14.93      2.61 o 
  -1   1   6      230.58      208.21      5.53 o 
   0   1   6     3501.12     3789.37     53.48 o 
   1   1   6       34.97       41.73      4.85 o 
   2   1   6      472.41      457.91     13.24 o 
   3   1   6       25.80       35.27     11.27 o 
   4   1   6     1542.71     1621.51     29.49 o 
   5   1   6      376.57      391.37     12.31 o 
   6   1   6     1167.54     1209.18     26.27 o 
   7   1   6        4.90        8.20      3.23 o 
   8   1   6        0.65       -0.22      2.57 o 
   9   1   6       14.73       18.98      4.59 o 
  10   1   6        0.65        2.17      3.56 o 
  11   1   6       10.41       17.29      8.10 o 
 -11   2   6       21.34       23.59      8.05 o 
 -10   2   6       26.09       29.13      8.45 o 
  -9   2   6       22.92       11.39     13.94 o 
  -8   2   6       52.64       38.66     19.41 o 
  -7   2   6      311.37      303.97     10.67 o 
  -6   2   6       83.91      103.07      6.97 o 
  -5   2   6       29.41       16.72      6.00 o 
  -4   2   6       12.81       24.76      4.25 o 
  -3   2   6      419.83      444.59     10.10 o 
  -2   2   6        0.44        1.51      0.98 o 
  -1   2   6     2137.25     2296.89     34.16 o 
   0   2   6      186.48      198.26      4.77 o 
   1   2   6      241.11      232.28      6.38 o 
   2   2   6      106.05      106.69      4.64 o 
   3   2   6        0.36        2.05      1.38 o 
   4   2   6     1899.27     2157.81     36.85 o 
   5   2   6       28.15       14.77      3.13 o 
   6   2   6      121.07      113.91      7.02 o 
   7   2   6       35.71       40.82      5.57 o 
   8   2   6       37.33       32.99      6.67 o 
   9   2   6       13.40       18.74      7.40 o 
  10   2   6      113.73      117.83     15.49 o 
  11   2   6        0.20        7.00      6.65 o 
 -11   3   6        4.04        2.26      5.76 o 
 -10   3   6        4.19        6.12      5.50 o 
  -9   3   6       18.77       16.35      9.82 o 
  -8   3   6       21.40       14.34      6.12 o 
  -6   3   6      177.57      179.59      7.16 o 
  -5   3   6      157.52      165.09      7.05 o 
  -4   3   6     1069.37     1021.79     18.84 o 
  -3   3   6     2795.06     3125.56     46.47 o 
  -2   3   6     1129.52     1396.42     20.24 o 
  -1   3   6      568.31      599.17      9.42 o 
   0   3   6       22.80       28.83      1.97 o 
   1   3   6       18.61       29.50      2.22 o 
   2   3   6      953.42     1001.29     15.75 o 
   3   3   6      329.40      372.85     11.48 o 
   4   3   6      946.04      884.30     29.43 o 
   5   3   6       15.23        4.74      1.86 o 
   6   3   6       83.33       62.96      9.49 o 
   7   3   6      107.30       93.85     11.84 o 
   8   3   6        1.47        5.95      5.10 o 
   9   3   6       62.14       65.46     12.19 o 
  10   3   6        1.45       -1.35      5.30 o 
  11   3   6       18.89       32.08      9.94 o 
 -11   4   6        3.81        6.09      5.87 o 
 -10   4   6       28.07       18.59     18.41 o 
  -9   4   6       77.10       54.52     41.63 o 
  -8   4   6       66.68       46.23     36.03 o 
  -6   4   6       17.51        6.17      8.57 o 
  -4   4   6      234.45      238.81      6.96 o 
  -3   4   6      980.38     1072.82     17.25 o 
  -2   4   6       46.31       49.01      2.80 o 
  -1   4   6     1476.90     1394.15     18.29 o 
   0   4   6       14.22       13.70      1.69 o 
   1   4   6       93.08       88.59      3.70 o 
   2   4   6       89.64      119.11      9.81 o 
   3   4   6     1736.99     1610.56     24.13 o 
   4   4   6       12.71       13.47      2.53 o 
   5   4   6      822.47      789.31     16.01 o 
   6   4   6        6.34        6.65      3.31 o 
   7   4   6      646.43      561.83     27.28 o 
   8   4   6        6.81        3.70      5.20 o 
   9   4   6       59.36       59.17     11.84 o 
  10   4   6        0.80       -1.60      4.55 o 
  11   4   6        0.34        1.45      6.40 o 
 -10   5   6       27.26        9.29      9.97 o 
  -9   5   6       16.64       18.22      8.89 o 
  -8   5   6       65.69       34.68     29.21 o 
  -5   5   6        5.76        3.30      3.10 o 
  -4   5   6      356.23      269.61     17.84 o 
  -3   5   6     1952.26     2032.97     32.97 o 
  -2   5   6      188.70      189.36      5.37 o 
  -1   5   6      460.09      449.83      8.64 o 
   0   5   6        1.96        2.95      1.63 o 
   1   5   6     2827.16     2803.32     40.15 o 
   2   5   6        2.93        1.44      1.19 o 
   3   5   6      521.81      556.09     11.59 o 
   4   5   6        5.87       11.49      3.67 o 
   5   5   6      540.33      510.04     26.36 o 
   6   5   6      415.43      366.08     28.26 o 
   7   5   6      447.43      402.25     16.34 o 
   8   5   6       69.81       73.61     12.49 o 
   9   5   6        2.88        3.85      5.75 o 
  10   5   6        1.96        4.20      6.40 o 
 -10   6   6        1.45       -0.65      5.15 o 
  -9   6   6       72.79       70.66     12.29 o 
  -8   6   6        4.96        9.54      5.25 o 
  -7   6   6        6.01        5.25      4.80 o 
  -6   6   6       96.42       97.34     12.24 o 
  -5   6   6      642.07      676.87     18.00 o 
  -4   6   6      781.07      781.13     18.38 o 
  -3   6   6      269.59      235.58     13.60 o 
  -2   6   6        5.99        5.94      2.71 o 
  -1   6   6     1238.39     1228.82     17.71 o 
   0   6   6      492.75      476.25      9.31 o 
   1   6   6        5.24        5.29      1.56 o 
   2   6   6      416.98      394.00      8.22 o 
   3   6   6      249.01      269.09      9.33 o 
   4   6   6       32.54       29.38     12.72 o 
   5   6   6        2.01        6.72      3.11 o 
   6   6   6     1453.47     1318.58     33.25 o 
   7   6   6      134.97      116.15     10.02 o 
   8   6   6        7.81       15.44      6.35 o 
   9   6   6       68.22       61.66     12.74 o 
  10   6   6       18.62       24.34      9.84 o 
  -9   7   6       17.35        4.54     12.94 o 
  -8   7   6        2.84        3.15      5.03 o 
  -7   7   6       28.68       40.59      9.84 o 
  -6   7   6      362.63      360.83     13.84 o 
  -5   7   6     1138.39     1119.43     24.91 o 
  -4   7   6      534.64      467.78     14.17 o 
  -3   7   6       27.37       31.61      4.35 o 
  -2   7   6      390.51      379.83     11.26 o 
  -1   7   6       17.14       15.05      3.10 o 
   0   7   6     1108.07     1007.85     19.46 o 
   1   7   6      152.96      149.02      5.10 o 
   2   7   6      115.93      104.28      6.21 o 
   3   7   6       37.25       49.00      5.23 o 
   4   7   6      650.80      642.70     16.36 o 
   5   7   6       93.77       82.55      8.56 o 
   6   7   6        0.16       -0.59      3.04 o 
   7   7   6       99.88       91.65     10.04 o 
   8   7   6       83.63      102.42     11.07 o 
   9   7   6       61.89       63.36     12.84 o 
  -9   8   6        7.51        7.27      6.55 o 
  -8   8   6       46.92       56.64     23.11 o 
  -7   8   6       18.73       21.15      6.36 o 
  -6   8   6       48.07       48.94      6.68 o 
  -5   8   6      508.69      489.79     15.66 o 
  -4   8   6      249.21      220.21      9.92 o 
  -3   8   6      125.63      130.90      7.48 o 
  -2   8   6      427.66      413.55     12.26 o 
  -1   8   6       11.67       17.66      3.31 o 
   0   8   6      136.22      127.90      9.22 o 
   1   8   6       16.12       17.63      3.57 o 
   2   8   6      106.48      116.73      6.75 o 
   3   8   6       37.28       37.23      6.90 o 
   4   8   6      178.18      157.60      8.41 o 
   5   8   6       48.04       50.01      7.80 o 
   6   8   6        0.05        4.89      3.75 o 
   7   8   6       64.48       56.59      8.52 o 
   8   8   6      252.60      223.29     23.84 o 
   9   8   6       26.81       37.03     10.34 o 
  -8   9   6        0.01        0.45      5.18 o 
  -7   9   6       10.67       19.09      6.73 o 
  -6   9   6      137.98      142.29     10.51 o 
  -5   9   6        7.77       10.26      4.20 o 
  -4   9   6      236.10      224.10     10.46 o 
  -3   9   6      259.17      215.13      9.78 o 
  -2   9   6      319.29      285.53     12.36 o 
  -1   9   6       14.39       18.45      5.53 o 
   0   9   6       28.59       37.14      6.72 o 
   1   9   6      313.69      310.41     15.03 o 
   2   9   6       34.03       30.20      8.40 o 
   3   9   6      186.97      177.52      8.92 o 
   4   9   6        6.58       10.91      6.01 o 
   5   9   6       32.57       24.83      6.03 o 
   6   9   6       32.89       27.36      6.44 o 
   7   9   6       42.44       44.85     10.29 o 
   8   9   6       33.98       41.73     18.01 o 
  -7  10   6      140.92      157.19     13.66 o 
  -6  10   6       27.99       33.10      6.66 o 
  -5  10   6       39.39       50.86      7.04 o 
  -4  10   6        0.20        5.07      3.50 o 
  -3  10   6       48.18       50.01      7.17 o 
  -2  10   6      300.50      295.98     16.22 o 
  -1  10   6       27.12       30.99      7.31 o 
   0  10   6       81.92       88.08     10.14 o 
   1  10   6       65.26       78.73     10.07 o 
   2  10   6       39.14       45.78      8.19 o 
   3  10   6      178.89      181.92     12.57 o 
   4  10   6       24.30       26.21      6.25 o 
   5  10   6       53.35       51.05      8.39 o 
   6  10   6        8.67        8.08      5.19 o 
   7  10   6       10.24        6.90      5.76 o 
  -5  11   6        7.72       12.02      4.84 o 
  -4  11   6       21.58       28.76      9.32 o 
  -3  11   6        1.81       -3.19      6.36 o 
  -2  11   6       88.43       88.70     11.79 o 
  -1  11   6      195.41      162.03     13.24 o 
   0  11   6       26.31       29.56     20.56 o 
   1  11   6      179.35      169.19     13.11 o 
   2  11   6        7.94       14.45      6.30 o 
   3  11   6      136.14      140.80     12.87 o 
   4  11   6       22.20       12.34     10.89 o 
   5  11   6        0.12        4.00      9.74 o 
  -4  12   6        2.56        1.25      7.14 o 
  -3  12   6       61.44       71.68     12.07 o 
  -2  12   6       32.68       27.92      9.38 o 
  -1  12   6       42.02       38.65      9.83 o 
   0  12   6       79.42       86.44     12.08 o 
   1  12   6        8.94        9.00      7.00 o 
   2  12   6        0.00        4.92      6.42 o 
   3  12   6       11.38        3.76      6.51 o 
  -9   0   7      108.28      105.49     10.64 o 
  -7   0   7        2.46        5.45      3.30 o 
  -5   0   7      796.79      853.66     25.94 o 
  -3   0   7      837.98     1118.56     28.23 o 
  -1   0   7        1.57       13.09      2.35 o 
   1   0   7     1277.03     1244.54     29.83 o 
   3   0   7      988.83      874.60     25.69 o 
   5   0   7      130.60      138.87     10.54 o 
   7   0   7       53.97       59.92      9.04 o 
   9   0   7       63.91       69.06     11.29 o 
  11   0   7       21.32       18.99      8.35 o 
 -11   1   7      110.10      124.08     14.79 o 
 -10   1   7        7.85        4.45      4.15 o 
  -9   1   7       86.43       79.55     10.49 o 
  -8   1   7       39.14       40.87      5.00 o 
  -7   1   7      320.35      300.72     10.77 o 
  -6   1   7      153.63      157.47      7.37 o 
  -5   1   7      313.98      316.92      9.89 o 
  -4   1   7      641.62      773.28     16.16 o 
  -3   1   7     1312.69     1520.33     25.31 o 
  -2   1   7        0.95        0.67      1.00 o 
  -1   1   7     2471.41     2747.60     34.70 o 
   0   1   7     1377.78     1397.59     41.98 o 
   1   1   7      794.28      889.04     16.26 o 
   2   1   7      145.21      130.16      5.37 o 
   3   1   7      207.38      191.40      7.34 o 
   4   1   7      685.06      680.21     16.47 o 
   5   1   7       97.13      119.47      6.92 o 
   6   1   7        1.75        4.13      2.68 o 
   7   1   7      244.53      267.43     11.65 o 
   8   1   7       59.00       66.59      7.27 o 
   9   1   7        5.48        4.22      3.31 o 
  10   1   7       27.14       25.84      5.66 o 
  11   1   7        2.10       -2.05      5.15 o 
 -11   2   7       10.84       17.44      7.15 o 
 -10   2   7       54.61       65.26     10.69 o 
  -9   2   7       38.52       37.23      8.00 o 
  -8   2   7       51.56       35.21     30.61 o 
  -7   2   7      160.72      158.33      7.55 o 
  -6   2   7      441.75      455.77     12.67 o 
  -5   2   7      448.49      481.79     12.38 o 
  -4   2   7     1243.76     1648.03     28.02 o 
  -3   2   7     2716.73     2959.38     44.44 o 
  -2   2   7     3997.87     4768.92     67.53 o 
  -1   2   7     1226.76     1370.75     62.85 o 
   0   2   7     1403.28     1330.83     25.53 o 
   1   2   7     1076.94     1049.87     18.59 o 
   2   2   7        0.46       10.46      3.35 o 
   3   2   7       25.06       37.98      3.65 o 
   4   2   7      204.08      153.39      7.16 o 
   5   2   7       45.27       38.40      4.62 o 
   6   2   7      143.32      168.42      8.61 o 
   7   2   7      174.83      190.55     10.01 o 
   8   2   7      172.24      187.43     10.50 o 
   9   2   7      120.17      115.78     14.54 o 
  10   2   7       70.50       90.05     14.09 o 
  11   2   7        5.45       12.84      7.50 o 
 -11   3   7       28.26       21.94      7.50 o 
 -10   3   7        0.00        7.25      8.07 o 
  -9   3   7       12.30        8.54     14.02 o 
  -7   3   7       41.37       27.67     25.36 o 
  -6   3   7       58.20       48.19      4.21 o 
  -5   3   7      929.99      902.19     18.27 o 
  -4   3   7      768.92      793.61     16.00 o 
  -3   3   7       48.84       44.26      3.23 o 
  -2   3   7     7092.50     8608.01    118.28 o 
  -1   3   7      865.26     1023.85     15.88 o 
   0   3   7      294.07      254.02      5.49 o 
   1   3   7      865.04      919.65     14.51 o 
   2   3   7       34.52       28.11      2.75 o 
   3   3   7        0.65        0.12      1.41 o 
   4   3   7       53.97       52.85      4.59 o 
   5   3   7      507.40      526.82     15.00 o 
   6   3   7      142.25      150.89      8.27 o 
   7   3   7      237.46      246.96     11.33 o 
   8   3   7      250.74      239.71     18.04 o 
   9   3   7       79.56       63.56     11.69 o 
  10   3   7      102.33      111.04     15.79 o 
  11   3   7        1.72       -3.70      5.50 o 
 -10   4   7       32.25       20.04     15.74 o 
  -8   4   7        0.75        4.11      3.85 o 
  -7   4   7       16.54        7.07      8.15 o 
  -5   4   7       25.84        7.58      6.90 o 
  -4   4   7      100.70      113.12     13.04 o 
  -3   4   7        1.40        1.96      1.25 o 
  -2   4   7      244.71      352.10      8.17 o 
  -1   4   7      135.27      115.92      5.42 o 
   0   4   7     1709.84     1734.28     21.79 o 
   1   4   7      336.35      301.40      7.26 o 
   2   4   7      131.53      122.44     15.03 o 
   3   4   7      224.00      220.90      9.40 o 
   4   4   7      678.59      694.29     14.18 o 
   5   4   7       53.35       67.48      5.78 o 
   6   4   7        0.25       -0.37      2.56 o 
   7   4   7       21.63       12.59      5.85 o 
   8   4   7      500.05      464.24     26.04 o 
   9   4   7       11.17        9.44      6.60 o 
  10   4   7       16.48       15.54      8.30 o 
 -10   5   7        0.19        8.24      5.61 o 
  -9   5   7       10.98        4.76      5.33 o 
  -8   5   7        8.00        9.49      4.66 o 
  -7   5   7        1.98        2.20      5.55 o 
  -6   5   7      111.32      108.84     12.34 o 
  -4   5   7       40.56       45.37      6.05 o 
  -3   5   7     3331.76     3685.80     53.32 o 
  -2   5   7      919.46      914.71     14.22 o 
  -1   5   7        5.29        5.55      1.59 o 
   0   5   7      659.80      689.98     11.46 o 
   1   5   7      128.77      138.80      4.61 o 
   2   5   7      834.36      815.42     14.55 o 
   3   5   7      307.94      271.15      7.75 o 
   4   5   7      125.17      130.78      5.82 o 
   5   5   7       57.69       61.50      7.06 o 
   6   5   7      856.46      789.90     23.21 o 
   7   5   7       20.47        9.66      4.21 o 
   8   5   7       16.45       11.09      6.00 o 
   9   5   7       19.01       11.34      6.65 o 
  10   5   7       29.86       22.94      9.19 o 
 -10   6   7       30.45       10.95      9.19 o 
  -9   6   7        0.01       -0.38      4.05 o 
  -8   6   7      262.18      238.11     17.89 o 
  -7   6   7      304.32      320.77     20.39 o 
  -6   6   7        2.46       -1.15      3.95 o 
  -5   6   7      253.08      224.55     12.24 o 
  -4   6   7        0.03        1.82      2.58 o 
  -3   6   7      701.67      703.26     17.21 o 
  -2   6   7       14.24        9.02      2.90 o 
  -1   6   7       11.83        8.46      1.88 o 
   0   6   7       14.41       19.92      2.40 o 
   1   6   7      142.79      123.44      6.18 o 
   2   6   7       60.08       47.14      4.51 o 
   3   6   7      345.25      348.82     14.14 o 
   4   6   7      578.29      541.21     18.01 o 
   5   6   7        7.28        8.89      3.72 o 
   6   6   7       33.68       56.71      7.35 o 
   7   6   7      234.53      216.66     12.54 o 
   8   6   7       42.06       35.98      9.44 o 
   9   6   7        4.62        0.95      5.80 o 
  10   6   7        2.37        2.05      6.80 o 
  -9   7   7       58.39       44.99      9.13 o 
  -8   7   7       86.45       97.61     13.22 o 
  -7   7   7        0.27        1.39      4.44 o 
  -6   7   7       43.84       47.03      7.11 o 
  -5   7   7      264.07      249.05     10.90 o 
  -4   7   7      883.53      845.24     20.12 o 
  -3   7   7       11.97       15.33      3.40 o 
  -2   7   7       17.56       19.52      3.54 o 
  -1   7   7      609.12      546.81     22.14 o 
   0   7   7       63.00       60.42      3.76 o 
   1   7   7      150.59      153.08      5.31 o 
   2   7   7        2.85        2.53      2.31 o 
   3   7   7      616.88      571.54     24.02 o 
   4   7   7       21.14       21.21      4.82 o 
   5   7   7      120.26      131.24      9.58 o 
   6   7   7      168.01      154.01     12.27 o 
   7   7   7        6.90        0.16      3.84 o 
   8   7   7      112.18       95.90     15.34 o 
   9   7   7       42.29       43.73     11.29 o 
  -8   8   7        1.96        8.42      7.10 o 
  -7   8   7       20.44       28.40      7.11 o 
  -6   8   7       10.59        9.60      4.34 o 
  -5   8   7       72.92       72.08      7.97 o 
  -4   8   7       29.15       36.94      5.51 o 
  -3   8   7       41.53       44.05      5.42 o 
  -2   8   7      116.04      105.04      6.51 o 
  -1   8   7        0.00       -0.99      2.33 o 
   0   8   7       71.26       70.22      7.97 o 
   1   8   7      214.70      184.79      8.10 o 
   2   8   7        0.02       -0.19      2.43 o 
   3   8   7       88.95       94.91      6.93 o 
   4   8   7       25.05       27.78      5.87 o 
   5   8   7       62.41       57.77      7.95 o 
   6   8   7       19.91       15.36      5.07 o 
   7   8   7       20.29       33.84      8.55 o 
   8   8   7      114.34      104.69     16.29 o 
  -8   9   7        1.67        0.81      5.70 o 
  -7   9   7       39.67       36.32      8.19 o 
  -6   9   7        5.36        5.76      4.17 o 
  -5   9   7       81.91       93.77      8.45 o 
  -4   9   7       49.02       50.27      6.27 o 
  -3   9   7      440.68      400.88     13.32 o 
  -2   9   7      178.27      180.84      8.74 o 
  -1   9   7        3.18        1.14      2.64 o 
   0   9   7      431.76      379.48     16.71 o 
   1   9   7      217.46      204.56     12.45 o 
   2   9   7      389.65      367.62     16.38 o 
   3   9   7       59.80       63.56      6.37 o 
   4   9   7        3.27        4.41      3.95 o 
   5   9   7      119.81      113.87     10.79 o 
   6   9   7       66.96       96.00     10.83 o 
   7   9   7       74.37       78.87     10.57 o 
   8   9   7        5.88       10.34      7.20 o 
  -7  10   7        2.57        5.74      5.97 o 
  -6  10   7       21.90       31.48      6.65 o 
  -5  10   7       29.91       34.57      6.09 o 
  -4  10   7        5.68        3.11      3.83 o 
  -3  10   7       13.06       15.13      4.19 o 
  -2  10   7      216.12      205.60     13.83 o 
  -1  10   7      159.95      145.54     12.28 o 
   0  10   7       38.39       58.41      8.71 o 
   1  10   7        1.62        7.26      4.92 o 
   2  10   7      108.67      103.92     10.88 o 
   3  10   7        7.24       15.91      6.00 o 
   4  10   7      102.24      126.93     18.09 o 
   5  10   7       15.56       13.31      5.22 o 
   6  10   7        0.92        8.19      5.08 o 
   7  10   7        7.00       17.34      7.02 o 
  -5  11   7        0.03       -1.22      4.24 o 
  -4  11   7      127.11      125.48     10.62 o 
  -3  11   7        0.03       -0.84      6.46 o 
  -2  11   7        9.92       11.53      7.17 o 
  -1  11   7      453.31      399.50     19.93 o 
   0  11   7      168.99      166.35     13.24 o 
   1  11   7       45.56       54.99      9.82 o 
   2  11   7       80.50       79.95     10.78 o 
   3  11   7        0.52        0.55      7.60 o 
   4  11   7       14.36        5.30      9.04 o 
   5  11   7       29.09       11.34     10.24 o 
  -3  12   7       63.54       79.34     12.74 o 
  -2  12   7       33.16       26.56      9.03 o 
  -1  12   7       63.55       64.99     11.32 o 
   0  12   7       89.52      108.47     13.03 o 
   1  12   7        7.92        9.10      7.57 o 
   2  12   7        0.22        1.48      6.48 o 
   3  12   7        5.04       12.14     11.39 o 
  -8   0   8      353.70      380.28     18.44 o 
  -6   0   8      351.14      368.69     16.29 o 
  -4   0   8     7793.27     9593.43    187.99 o 
  -2   0   8      163.73      226.27      9.29 o 
   0   0   8     9338.48    10063.82    193.24 o 
   2   0   8      678.74      607.15     19.14 o 
   4   0   8      122.74      107.34      8.75 o 
   6   0   8     1733.80     1637.27     47.02 o 
   8   0   8      240.11      216.88     15.99 o 
  10   0   8        6.20        2.65      4.95 o 
 -11   1   8       19.09       24.29      7.55 o 
 -10   1   8       51.40       60.62     10.09 o 
  -9   1   8        4.94        9.64      4.65 o 
  -8   1   8       19.54       14.40      3.28 o 
  -7   1   8       64.56       60.94      5.48 o 
  -6   1   8      571.35      588.15     15.15 o 
  -5   1   8       34.12       32.63      3.76 o 
  -4   1   8      106.44      105.03      5.17 o 
  -3   1   8      696.48      830.33     16.26 o 
  -2   1   8        6.05        3.94      1.34 o 
  -1   1   8      955.46      913.37     14.23 o 
   0   1   8       99.78       80.08      3.80 o 
   1   1   8      544.27      550.26     11.91 o 
   2   1   8       39.25       42.37      3.53 o 
   3   1   8      138.47      130.55      7.90 o 
   4   1   8        2.09        1.24      1.91 o 
   5   1   8       84.98      105.74      7.85 o 
   6   1   8      211.52      203.13     15.89 o 
   7   1   8       41.57       51.91     12.52 o 
   8   1   8       18.68       26.00      5.08 o 
   9   1   8       36.02       35.05      6.24 o 
  10   1   8       11.51       16.51      5.19 o 
  11   1   8       14.79       13.29      7.40 o 
 -11   2   8       31.78       34.78      9.04 o 
 -10   2   8        1.44        0.80      4.45 o 
  -9   2   8       62.87       81.65     11.24 o 
  -8   2   8      142.51      -12.94     27.33 o 
  -7   2   8       86.16       82.62      5.92 o 
  -6   2   8        9.81        5.82      2.77 o 
  -5   2   8       17.91       17.48      5.89 o 
  -4   2   8      676.16      680.67     14.70 o 
  -3   2   8     1032.05     1097.09     30.11 o 
  -2   2   8     3421.98     3790.96     55.13 o 
  -1   2   8      113.09      106.12      4.77 o 
   0   2   8     1350.71     1404.39     19.95 o 
   1   2   8     2158.58     2324.07     36.23 o 
   2   2   8     3095.51     3088.27     47.38 o 
   3   2   8      379.85      370.15     10.73 o 
   4   2   8       28.88       35.05      4.19 o 
   5   2   8      256.13      227.89      9.66 o 
   6   2   8       45.45       41.81      5.33 o 
   7   2   8        0.97        1.64      2.61 o 
   8   2   8      220.78      237.16     11.91 o 
   9   2   8        3.93        5.80      5.65 o 
  10   2   8       16.82       19.64      7.95 o 
  11   2   8        0.01       -1.45      5.45 o 
 -11   3   8       77.61       82.75     12.89 o 
 -10   3   8       21.77       22.86      7.33 o 
  -9   3   8       12.04       11.61      5.01 o 
  -8   3   8       22.91       22.88     18.71 o 
  -6   3   8       21.02       13.42     13.57 o 
  -5   3   8       61.67       53.84      4.10 o 
  -4   3   8      291.29      228.53      7.77 o 
  -3   3   8      827.09      945.45     17.93 o 
  -2   3   8     1726.14     2323.86     41.15 o 
  -1   3   8     8533.75     9513.94    111.77 o 
   0   3   8       69.23       88.30      4.28 o 
   1   3   8       33.81       23.51      2.30 o 
   2   3   8     1435.30     1481.18     26.02 o 
   3   3   8      522.96      446.97     13.02 o 
   4   3   8      101.87      107.26      6.21 o 
   5   3   8        1.80       -0.42      2.03 o 
   6   3   8        7.25        5.72      2.75 o 
   7   3   8        0.44        0.06      2.57 o 
   8   3   8       33.96       42.28      9.49 o 
   9   3   8        0.30        4.80      5.50 o 
  10   3   8       19.54       24.59      8.99 o 
  11   3   8        2.05        1.60      6.60 o 
 -10   4   8       11.71       13.02      6.04 o 
  -9   4   8       99.75       65.93     47.12 o 
  -8   4   8       23.65       11.78      8.52 o 
  -7   4   8        1.61        6.20      3.28 o 
  -6   4   8        2.84        0.36      5.10 o 
  -4   4   8      498.50      506.40     12.05 o 
  -3   4   8       51.38       83.93      4.39 o 
  -2   4   8       13.32       17.09      2.22 o 
  -1   4   8     2143.84     2117.51     26.17 o 
   0   4   8        1.15        1.16      1.30 o 
   1   4   8      463.01      436.42      9.33 o 
   2   4   8      204.19      192.59      6.07 o 
   3   4   8      180.52      162.74      5.96 o 
   4   4   8       31.80       39.15      5.11 o 
   5   4   8       93.11       82.69      8.65 o 
   6   4   8       71.20       63.66     13.54 o 
   7   4   8       45.01       44.97      9.79 o 
   8   4   8      115.99      114.83     14.79 o 
   9   4   8      166.36      167.15     16.94 o 
  10   4   8        0.92        1.70      6.10 o 
 -10   5   8       30.27       26.33     18.59 o 
  -9   5   8       29.64       27.87     11.97 o 
  -8   5   8        2.46        1.93      5.67 o 
  -4   5   8       34.03       31.18      6.50 o 
  -3   5   8     1329.11     1435.07     26.02 o 
  -2   5   8        0.72       -0.42      1.40 o 
  -1   5   8       62.97       63.85      3.50 o 
   0   5   8     1905.97     1974.07     25.11 o 
   1   5   8        5.83        8.30      1.97 o 
   2   5   8      635.99      583.51     16.26 o 
   3   5   8        4.75        5.15      2.53 o 
   4   5   8      135.85      121.55      5.79 o 
   5   5   8      185.29      170.07      9.97 o 
   6   5   8       33.51       21.49      6.75 o 
   7   5   8      257.17      243.06     18.19 o 
   8   5   8       23.45       13.34      6.45 o 
   9   5   8       10.96       10.14      6.95 o 
  10   5   8       47.92       56.52     12.99 o 
 -10   6   8        2.25        5.74      6.90 o 
  -9   6   8       77.00       28.94     24.31 o 
  -8   6   8       73.48       86.80     12.59 o 
  -7   6   8       30.86       46.77      9.74 o 
  -6   6   8        9.47        6.75      5.20 o 
  -5   6   8        4.22        1.60      2.83 o 
  -4   6   8       46.90       51.08      5.54 o 
  -3   6   8       16.89       21.98      3.81 o 
  -2   6   8      168.35      151.26      6.94 o 
  -1   6   8      778.30      782.35     13.34 o 
   0   6   8       19.75       15.83      2.34 o 
   1   6   8       15.50       17.88      2.40 o 
   2   6   8      359.31      326.78      8.79 o 
   3   6   8       48.74       59.99      5.46 o 
   4   6   8        0.25        5.05      3.28 o 
   5   6   8      242.93      228.03     18.14 o 
   6   6   8      320.25      297.00     14.02 o 
   7   6   8       15.25        6.95      5.65 o 
   8   6   8        4.97        5.95      5.50 o 
   9   6   8      159.07      143.07     18.24 o 
  -9   7   8        1.25       -3.06      4.96 o 
  -8   7   8        1.28       -1.33      4.80 o 
  -7   7   8       13.56       16.21      5.78 o 
  -6   7   8       19.71       19.49      5.39 o 
  -5   7   8        0.16        3.77      3.27 o 
  -4   7   8        6.39        3.74      3.10 o 
  -3   7   8        3.69        9.26      3.12 o 
  -2   7   8       51.73       60.80      5.24 o 
  -1   7   8       62.06       62.69      5.01 o 
   0   7   8      726.06      699.64     12.76 o 
   1   7   8       18.10       18.61      3.57 o 
   2   7   8       61.86       67.09      5.69 o 
   3   7   8       87.91       77.10      7.63 o 
   4   7   8      324.73      328.36     14.21 o 
   5   7   8       82.62       70.36      8.14 o 
   6   7   8       11.55       17.33      6.05 o 
   7   7   8      255.28      206.73     17.94 o 
   8   7   8      173.81      192.04     18.39 o 
   9   7   8       12.80       15.09      7.45 o 
  -8   8   8       14.78       20.64      7.50 o 
  -7   8   8        2.40       -4.03      4.30 o 
  -6   8   8       11.39       23.87      6.57 o 
  -5   8   8       97.37      113.48      8.73 o 
  -4   8   8       49.13       44.42      5.69 o 
  -3   8   8      376.10      355.53     12.17 o 
  -2   8   8      112.58      109.68      6.67 o 
  -1   8   8      183.59      157.38     10.88 o 
   0   8   8       72.59       67.71      5.20 o 
   1   8   8      103.48       97.57      5.21 o 
   2   8   8      197.32      183.30      8.53 o 
   3   8   8       10.69        9.48      6.67 o 
   4   8   8        6.95        5.84      3.38 o 
   5   8   8       49.95       44.81      7.18 o 
   6   8   8      115.42      115.16     20.46 o 
   7   8   8       28.17       27.05      6.75 o 
   8   8   8       86.38       68.51     13.79 o 
  -7   9   8       26.45       26.82      7.72 o 
  -6   9   8       89.51       98.81      9.43 o 
  -5   9   8       42.36       46.40      6.67 o 
  -4   9   8       99.05      116.10      8.34 o 
  -3   9   8        6.06        7.74      3.39 o 
  -2   9   8     1153.81     1041.09     22.50 o 
  -1   9   8        1.11        2.75      3.12 o 
   0   9   8        1.66        3.24      4.26 o 
   1   9   8       74.02       72.36      8.82 o 
   2   9   8       78.50       90.51      9.65 o 
   3   9   8       33.38       33.59      6.45 o 
   4   9   8       24.37       23.49      5.62 o 
   5   9   8        2.13        4.30      3.88 o 
   6   9   8       68.10       59.64      8.94 o 
   7   9   8        8.26       12.26      5.92 o 
  -6  10   8        0.21        1.59      4.77 o 
  -5  10   8       80.74       86.68      8.76 o 
  -4  10   8       93.84       94.31      8.35 o 
  -3  10   8      357.60      314.96     14.70 o 
  -2  10   8      309.89      311.17     16.91 o 
  -1  10   8      212.88      211.15     13.97 o 
   0  10   8        5.32       14.38      6.15 o 
   1  10   8       68.40       69.52      9.49 o 
   2  10   8       26.86       39.30      7.84 o 
   3  10   8       37.28       41.88     11.99 o 
   4  10   8       21.38       23.94     10.54 o 
   5  10   8        8.52       11.45      5.44 o 
   6  10   8        0.22        4.61      6.50 o 
  -5  11   8        4.15        3.91      4.70 o 
  -4  11   8        1.73        8.28      4.59 o 
  -3  11   8       92.12      104.62     12.85 o 
  -2  11   8      125.96      137.85     14.02 o 
  -1  11   8       40.02       44.15      9.42 o 
   0  11   8      159.95      156.37     13.58 o 
   1  11   8        3.59        6.27      5.92 o 
   2  11   8        0.02       -1.38      5.31 o 
   3  11   8       41.26       46.97     13.49 o 
   4  11   8        3.43        5.15      9.04 o 
   5  11   8        1.06        3.75      9.34 o 
  -3  12   8      122.00      135.42     15.32 o 
  -2  12   8        1.30        7.44      7.46 o 
  -1  12   8        0.59        2.26      7.87 o 
   0  12   8       57.95       57.19     13.84 o 
   1  12   8       19.72       21.60      8.07 o 
   2  12   8        1.12       -5.10      8.35 o 
   3  12   8       12.58       23.74     12.54 o 
  -9   0   9       14.08       19.34      5.70 o 
  -7   0   9       25.69       28.48      5.60 o 
  -5   0   9       15.41       25.19      4.85 o 
  -3   0   9      922.84     1022.67     27.08 o 
  -1   0   9       19.99       28.33      3.70 o 
   1   0   9        6.13       27.68      4.15 o 
   3   0   9     2383.50     2471.99     58.12 o 
   5   0   9      956.87      919.68     31.13 o 
   7   0   9      365.31      340.01     19.34 o 
   9   0   9       87.75       83.20     12.64 o 
  11   0   9       13.20       11.89      7.90 o 
 -10   1   9        4.55        9.14      5.10 o 
  -9   1   9      207.24      195.24     14.39 o 
  -8   1   9       20.92       21.82      4.01 o 
  -7   1   9        1.20        2.50      2.21 o 
  -6   1   9      558.86      534.07     22.14 o 
  -5   1   9      694.22      695.66     16.10 o 
  -4   1   9       99.65       89.36      4.89 o 
  -3   1   9       14.53       10.52      2.20 o 
  -2   1   9       19.08       16.14      2.10 o 
  -1   1   9      229.34      172.31      5.05 o 
   0   1   9        2.60        2.60      1.36 o 
   1   1   9     1570.77     1716.54     28.44 o 
   2   1   9     1382.86     1343.22     24.42 o 
   3   1   9      326.44      396.99     11.53 o 
   4   1   9       20.41       24.51      3.78 o 
   5   1   9      349.91      333.32     25.34 o 
   6   1   9        0.53       -0.97      2.25 o 
   7   1   9        3.84        5.51      2.92 o 
   8   1   9      101.96      104.51      9.08 o 
   9   1   9       32.05       34.59      6.20 o 
  10   1   9        0.31        2.72      4.26 o 
  11   1   9       21.96       20.54      8.84 o 
 -11   2   9       15.55       20.89      7.55 o 
 -10   2   9       43.81       45.57      9.79 o 
  -9   2   9       54.12       48.02      8.99 o 
  -8   2   9        6.48        6.88      4.25 o 
  -7   2   9       31.28       30.42     10.36 o 
  -6   2   9       61.75       67.88      6.95 o 
  -5   2   9      892.74      971.53     19.95 o 
  -4   2   9        1.95        3.59      1.76 o 
  -3   2   9      901.32     1021.88     19.28 o 
  -2   2   9     3595.55     3927.98    240.79 o 
  -1   2   9      498.71      529.21     10.19 o 
   0   2   9      882.29      863.42     16.55 o 
   1   2   9     1757.15     1954.57     31.82 o 
   2   2   9      290.57      312.20      9.35 o 
   3   2   9       64.76       80.84      5.07 o 
   4   2   9      655.22      610.43     26.31 o 
   5   2   9      101.43       87.41      6.58 o 
   6   2   9       65.54       67.62      6.57 o 
   7   2   9      322.31      316.59     13.12 o 
   8   2   9       20.53       26.56      7.40 o 
   9   2   9        5.38        3.17      3.66 o 
  10   2   9       49.42       60.67     12.44 o 
  11   2   9        0.22        2.55      6.45 o 
 -10   3   9        2.56        7.40      5.15 o 
  -9   3   9        3.92        4.27      4.82 o 
  -7   3   9        0.09       -2.19      3.97 o 
  -5   3   9       11.02        3.99      3.84 o 
  -4   3   9       59.03       56.02      4.05 o 
  -3   3   9      143.63      140.47      5.72 o 
  -2   3   9      363.43      350.47      9.27 o 
  -1   3   9     1607.22     1996.00     32.14 o 
   0   3   9       89.23       83.74      4.00 o 
   1   3   9      346.76      298.81      7.32 o 
   2   3   9        8.48       12.86      2.37 o 
   3   3   9      859.66      948.30     20.07 o 
   4   3   9      529.71      508.60     14.33 o 
   5   3   9        3.99        4.70      2.67 o 
   6   3   9       28.92       35.57      5.22 o 
   7   3   9       19.45       15.47      4.04 o 
   8   3   9        7.89        3.20      5.35 o 
   9   3   9        6.42        6.65      6.45 o 
  10   3   9        4.45       -0.20      5.75 o 
 -10   4   9       23.11       26.53     15.74 o 
  -9   4   9        1.04       -0.21      4.97 o 
  -8   4   9       94.48       67.16     46.77 o 
  -7   4   9       48.25       22.32     19.04 o 
  -4   4   9      339.97      332.67      9.57 o 
  -3   4   9      312.46      369.98     10.06 o 
  -2   4   9     2212.49     2469.09     34.09 o 
  -1   4   9       79.95      106.07      4.39 o 
   0   4   9      753.04      750.92     13.50 o 
   1   4   9      408.96      494.08     10.35 o 
   2   4   9      627.99      563.56     11.53 o 
   3   4   9       28.04       36.61      3.38 o 
   4   4   9      284.88      246.44     19.69 o 
   5   4   9       68.91       66.92      5.97 o 
   6   4   9       14.84        8.34      3.02 o 
   7   4   9       46.70       36.68      8.89 o 
   8   4   9       63.79       62.51     11.99 o 
   9   4   9        1.99       -1.35      4.60 o 
  10   4   9        0.10       -0.35      5.85 o 
 -10   5   9        8.70       10.32     12.19 o 
  -9   5   9       16.66        9.84      5.81 o 
  -7   5   9       25.72       15.46      9.54 o 
  -4   5   9       26.53       24.34      5.80 o 
  -3   5   9        1.81        3.66      2.45 o 
  -2   5   9      504.55      466.02      9.65 o 
  -1   5   9        0.23        0.43      1.39 o 
   0   5   9     1121.08     1159.77     18.83 o 
   1   5   9     1088.00     1059.51     17.85 o 
   2   5   9      427.25      383.86      9.43 o 
   3   5   9        2.09        1.54      1.29 o 
   4   5   9       66.02       60.31      4.54 o 
   5   5   9       57.69       49.82      9.14 o 
   6   5   9      201.73      158.16     14.09 o 
   7   5   9        1.55        1.90      4.20 o 
   8   5   9       31.29       33.63      8.79 o 
   9   5   9       43.36       28.98      9.84 o 
  10   5   9        0.01        3.85      6.90 o 
  -9   6   9       54.36       27.59     27.33 o 
  -8   6   9        0.73        0.40      3.80 o 
  -7   6   9      119.74      174.60     15.29 o 
  -6   6   9      132.59      136.12     13.09 o 
  -5   6   9       17.02       11.40      5.90 o 
  -4   6   9       40.96       46.86      5.48 o 
  -3   6   9     1284.80     1295.34     24.76 o 
  -2   6   9      403.00      421.18     11.80 o 
  -1   6   9       12.92       17.87      2.47 o 
   0   6   9      610.36      574.94     11.09 o 
   1   6   9        6.66        9.63      2.13 o 
   2   6   9        1.42        1.42      2.23 o 
   3   6   9       53.91       44.23      3.96 o 
   4   6   9       28.71       28.68      5.35 o 
   5   6   9      151.33      150.09     10.99 o 
   6   6   9        0.52        6.80      3.24 o 
   7   6   9      120.01      103.29     14.59 o 
   8   6   9       35.98       44.97     10.59 o 
   9   6   9        0.31       -1.40      4.85 o 
  -9   7   9      137.03      143.97     17.34 o 
  -8   7   9        2.25        4.88      6.17 o 
  -7   7   9        9.68       11.53      5.51 o 
  -6   7   9        3.21        5.23      6.90 o 
  -5   7   9       68.95       75.76     19.11 o 
  -4   7   9       42.16       50.23      5.90 o 
  -3   7   9       63.80       73.83      6.17 o 
  -2   7   9      114.43      123.04      6.59 o 
  -1   7   9       20.05       18.33      3.35 o 
   0   7   9        1.10        4.90      3.35 o 
   1   7   9      104.55       98.57      4.74 o 
   2   7   9     1262.89     1173.67     28.08 o 
   3   7   9        5.92        3.05      3.09 o 
   4   7   9      152.89      138.23      9.44 o 
   5   7   9       17.07       20.62      4.93 o 
   6   7   9       44.35       41.66      6.98 o 
   7   7   9        0.01        0.40      4.55 o 
   8   7   9      136.98       98.44     15.79 o 
   9   7   9       58.67       58.72     13.19 o 
  -8   8   9        1.23        3.16      6.21 o 
  -7   8   9       44.84       46.51      8.78 o 
  -6   8   9       47.24       68.39      9.30 o 
  -5   8   9        7.77        8.88      3.89 o 
  -4   8   9        5.48       10.19      3.50 o 
  -3   8   9       37.34       41.80      5.40 o 
  -2   8   9       46.75       45.09      5.15 o 
  -1   8   9      279.04      293.02     10.04 o 
   0   8   9        5.32        6.23      2.70 o 
   1   8   9      182.55      176.86     11.09 o 
   2   8   9      118.16      104.70      7.11 o 
   3   8   9        4.71        3.59      3.62 o 
   4   8   9      124.14      109.01     16.49 o 
   5   8   9       10.97        9.46      4.11 o 
   6   8   9       11.23       15.15      5.85 o 
   7   8   9       47.76       52.77     11.64 o 
   8   8   9        5.79        7.50      7.20 o 
  -7   9   9        2.79        6.43      5.93 o 
  -6   9   9        0.05       -2.86      4.49 o 
  -5   9   9        2.62        2.66      3.61 o 
  -4   9   9        7.47        7.03      3.59 o 
  -3   9   9        0.26        3.70      3.25 o 
  -2   9   9        1.41        6.76      3.30 o 
  -1   9   9      238.30      224.58      9.35 o 
   0   9   9      234.01      237.62     13.62 o 
   1   9   9      157.86      157.76     14.89 o 
   2   9   9       38.41       35.88      7.17 o 
   3   9   9       87.56       83.36      9.62 o 
   4   9   9       40.42       33.73      6.48 o 
   5   9   9       60.12       57.00      8.57 o 
   6   9   9        0.06        0.96      4.36 o 
   7   9   9        4.31       10.99      7.00 o 
  -6  10   9       40.72       31.62      6.72 o 
  -5  10   9        9.72       10.49      4.74 o 
  -4  10   9      104.41      106.34      9.54 o 
  -3  10   9       63.40       76.00      7.40 o 
  -2  10   9        1.67       -2.04      5.05 o 
  -1  10   9       17.79       24.86      8.97 o 
   0  10   9        2.50        4.04      5.32 o 
   1  10   9      240.01      233.88     14.17 o 
   2  10   9        0.25        0.85      7.00 o 
   3  10   9      298.03      273.89     22.54 o 
   4  10   9       11.57       19.59      9.89 o 
   5  10   9        3.51        5.07      4.72 o 
   6  10   9        6.27        7.99      5.86 o 
  -5  11   9        0.07       -0.11      4.24 o 
  -4  11   9      176.21      155.31     12.92 o 
  -3  11   9       94.48       95.07     20.44 o 
  -2  11   9       67.34       79.19     11.62 o 
  -1  11   9      149.67      165.30     14.75 o 
   0  11   9       67.72       68.69     10.39 o 
   1  11   9        4.63        5.62      5.78 o 
   2  11   9       74.08       90.25     16.39 o 
   3  11   9        5.65        1.10      8.30 o 
   4  11   9       54.39       58.02     15.09 o 
   5  11   9        4.47        3.80     10.34 o 
  -2  12   9       12.32       15.69      8.19 o 
  -1  12   9      151.55      165.02     15.94 o 
   0  12   9      218.75      236.66     16.71 o 
   1  12   9       10.50       20.44      8.23 o 
   2  12   9        2.94        3.80     10.69 o 
  -8   0  10        1.03       -0.55      3.00 o 
  -6   0  10      144.03      159.41     10.74 o 
  -4   0  10      185.38      194.09     10.34 o 
  -2   0  10      256.83      230.57     10.14 o 
   0   0  10       48.46       26.83      4.00 o 
   2   0  10      161.48      129.58      8.79 o 
   4   0  10      226.90      228.47     13.24 o 
   6   0  10      100.58       99.24     11.09 o 
   8   0  10       55.91       69.91     11.34 o 
  10   0  10        0.01        6.25      6.10 o 
 -10   1  10        7.99       17.04      6.20 o 
  -9   1  10       21.31       22.84      6.40 o 
  -8   1  10       13.37       13.84      3.62 o 
  -7   1  10       96.33      101.53      6.23 o 
  -6   1  10        5.81        5.88      2.33 o 
  -5   1  10       20.33       24.54      3.48 o 
  -4   1  10      189.79      168.04      9.19 o 
  -3   1  10       15.24        8.60      2.03 o 
  -2   1  10       37.49       65.76      4.92 o 
  -1   1  10       83.31       92.93      3.96 o 
   0   1  10        8.30       15.84      2.44 o 
   1   1  10     2502.10     2772.55     43.12 o 
   2   1  10       47.26       45.01      4.07 o 
   3   1  10      411.95      383.93     11.63 o 
   4   1  10       47.06       54.94      5.30 o 
   5   1  10      179.86      166.90      8.71 o 
   6   1  10        2.49        1.18      2.43 o 
   7   1  10      274.53      280.68     12.56 o 
   8   1  10      153.83      165.04     10.44 o 
   9   1  10       19.16       14.11      4.77 o 
  10   1  10       17.38       19.23      6.60 o 
 -10   2  10       70.21       82.95     12.24 o 
  -9   2  10       37.15       51.22      9.34 o 
  -8   2  10      306.70       -6.15     35.88 o 
  -7   2  10       31.80       32.93      9.19 o 
  -6   2  10      198.91      183.72      7.83 o 
  -5   2  10      106.36       99.84      6.27 o 
  -4   2  10      266.17      269.20      8.77 o 
  -3   2  10      367.83      391.09     10.40 o 
  -2   2  10     1858.05     2035.85     59.77 o 
  -1   2  10     1699.55     1835.77     26.06 o 
   0   2  10     1387.85     1517.38     27.53 o 
   1   2  10      335.53      323.86      9.21 o 
   2   2  10     1550.78     1570.29     42.28 o 
   3   2  10        1.11        2.55      1.86 o 
   4   2  10      119.93      102.68      8.82 o 
   5   2  10      383.64      390.16     13.50 o 
   6   2  10      156.81      150.33      8.85 o 
   7   2  10      131.92      142.03      9.09 o 
   8   2  10      146.96      150.63      9.94 o 
   9   2  10       23.71       31.19      6.33 o 
  10   2  10       30.27       22.44      8.60 o 
 -10   3  10        9.93       15.34      6.20 o 
  -9   3  10       26.40       21.79      7.52 o 
  -8   3  10        0.75       -3.87      3.51 o 
  -5   3  10      193.46      215.99      7.96 o 
  -4   3  10       57.77       53.41      4.19 o 
  -3   3  10     1217.58     1153.57     21.61 o 
  -2   3  10      174.81      172.17      6.48 o 
  -1   3  10     1255.02     1377.36     26.06 o 
   0   3  10       91.79       89.34      8.65 o 
   1   3  10     1324.41     1244.76     19.36 o 
   2   3  10      967.57     1008.15     20.48 o 
   3   3  10      196.09      153.59      7.03 o 
   4   3  10      357.81      309.07     11.03 o 
   5   3  10       42.40       40.34      5.42 o 
   6   3  10       56.27       48.10      6.00 o 
   7   3  10       32.74       30.02      5.48 o 
   8   3  10       15.83       18.34      7.05 o 
   9   3  10      104.45      100.44     14.99 o 
  10   3  10        2.09       -4.75      5.20 o 
 -10   4  10        0.17        0.03      4.76 o 
  -9   4  10       80.20       66.53     39.60 o 
  -8   4  10       25.64       11.69      8.37 o 
  -7   4  10       13.40       14.66     12.59 o 
  -4   4  10       33.12       34.05      3.63 o 
  -3   4  10       48.50       68.68      4.55 o 
  -2   4  10       67.30       68.63      5.37 o 
  -1   4  10     3665.47     3722.12     42.92 o 
   0   4  10     1607.59     1575.24     23.62 o 
   1   4  10      950.72      978.93     16.65 o 
   2   4  10      245.26      247.62      9.07 o 
   3   4  10       41.05       52.85      4.71 o 
   4   4  10        0.22       -0.42      1.71 o 
   5   4  10      147.44      162.71      8.37 o 
   6   4  10       42.16       44.19      5.65 o 
   7   4  10       50.00       37.48      9.39 o 
   8   4  10       21.66        9.74      6.90 o 
   9   4  10       33.01       36.03     10.94 o 
  10   4  10       42.47       37.03     11.14 o 
 -10   5  10       45.36       35.91     32.96 o 
  -9   5  10       21.54       15.19      6.72 o 
  -8   5  10        0.00        5.16      4.53 o 
  -6   5  10        0.10        0.98      2.94 o 
  -5   5  10        0.02        0.41      2.95 o 
  -4   5  10       35.16       32.88      6.70 o 
  -3   5  10      580.74      516.11     20.34 o 
  -2   5  10      558.96      516.65     10.53 o 
  -1   5  10       29.63       40.62      3.26 o 
   0   5  10     1963.21     1997.77     25.99 o 
   1   5  10      145.39      130.66      5.52 o 
   2   5  10      126.29      109.31      5.25 o 
   3   5  10       87.35       83.22      5.03 o 
   4   5  10      273.19      253.30     11.60 o 
   5   5  10       64.12       58.77      9.84 o 
   6   5  10       74.19       89.55     12.44 o 
   7   5  10       95.01       86.35     13.34 o 
   8   5  10        6.56        6.05      5.10 o 
   9   5  10        4.91       16.19      7.30 o 
  10   5  10        1.96        6.50      7.65 o 
  -8   6  10        2.49        2.91      4.41 o 
  -7   6  10        1.38        5.40      5.50 o 
  -6   6  10      148.29      153.06     13.84 o 
  -5   6  10      178.28      163.61     13.09 o 
  -4   6  10      119.96      125.39      8.64 o 
  -3   6  10        0.98        5.99      3.17 o 
  -2   6  10      435.34      387.71     11.35 o 
  -1   6  10      347.83      347.11      8.44 o 
   0   6  10      513.51      498.90     13.90 o 
   1   6  10     1631.18     1572.43     24.86 o 
   2   6  10      311.90      271.97      8.38 o 
   3   6  10      115.14       96.98     14.82 o 
   4   6  10        8.02        7.92      4.85 o 
   5   6  10        2.02        0.45      3.00 o 
   6   6  10      115.65      124.48     14.79 o 
   7   6  10       56.71       42.48     10.14 o 
   8   6  10        3.62        1.10      5.05 o 
   9   6  10       20.54       11.19      8.10 o 
  -9   7  10       30.04       30.82      8.57 o 
  -8   7  10      145.74      151.86     17.14 o 
  -7   7  10       32.26       40.79      8.77 o 
  -6   7  10       63.73       65.32      9.02 o 
  -5   7  10       51.71       56.91     17.89 o 
  -4   7  10      444.94      434.10     13.98 o 
  -3   7  10       46.20       69.44      6.19 o 
  -2   7  10       10.76        8.56      2.84 o 
  -1   7  10        0.45        1.84      2.24 o 
   0   7  10      388.47      380.00      9.25 o 
   1   7  10       84.21       84.72      4.97 o 
   2   7  10        0.16        0.32      1.67 o 
   3   7  10       53.30       64.36      7.29 o 
   4   7  10       33.68       39.77     10.84 o 
   5   7  10       67.37       75.00      8.57 o 
   6   7  10        0.97        3.75      4.75 o 
   7   7  10        4.08       -1.15      4.65 o 
   8   7  10       32.97       32.78      9.94 o 
   9   7  10        1.81        4.00      6.50 o 
  -8   8  10      270.12      306.70     19.99 o 
  -7   8  10        0.09        4.37      5.10 o 
  -6   8  10      229.50      232.05     13.90 o 
  -5   8  10       88.87      108.74     10.20 o 
  -4   8  10       14.61       13.31      4.27 o 
  -3   8  10      146.02      149.51      8.04 o 
  -2   8  10        1.94        0.43      2.47 o 
  -1   8  10       13.84       16.08      3.49 o 
   0   8  10      222.91      229.10      8.78 o 
   1   8  10     1328.74     1289.31     32.88 o 
   2   8  10       64.86       59.35      7.26 o 
   3   8  10      122.50      122.66      9.20 o 
   4   8  10        1.99       -0.06      4.30 o 
   5   8  10        1.36        0.48      3.70 o 
   6   8  10       22.31       23.24      7.75 o 
   7   8  10        0.33       -0.75      5.40 o 
   8   8  10       25.58       19.59      9.09 o 
  -7   9  10       58.54       79.09     10.91 o 
  -6   9  10       15.22       13.28      5.86 o 
  -5   9  10        0.05       -0.75      3.73 o 
  -4   9  10        3.52       -0.18      3.10 o 
  -3   9  10       53.80       60.09      6.34 o 
  -2   9  10      116.47      113.04      8.94 o 
  -1   9  10      342.47      318.51     14.14 o 
   0   9  10       18.92       27.42      6.76 o 
   1   9  10      113.79      117.45     10.32 o 
   2   9  10        0.57        2.25      6.65 o 
   3   9  10        0.36        0.85      3.44 o 
   4   9  10       39.27       51.92      7.70 o 
   5   9  10        3.19        5.18      4.53 o 
   6   9  10       40.37       45.52     11.24 o 
   7   9  10        4.07        2.10      6.45 o 
  -6  10  10        7.83        8.39      6.01 o 
  -5  10  10       78.01       86.95      8.86 o 
  -4  10  10        0.54       -0.25      3.61 o 
  -3  10  10       67.53       75.17      7.34 o 
  -2  10  10       36.35       44.03      8.78 o 
  -1  10  10      491.50      472.65     20.67 o 
   0  10  10        7.72       10.40      5.68 o 
   1  10  10      173.06      175.06     12.56 o 
   2  10  10       18.37       26.48     10.34 o 
   3  10  10       30.60       37.43     11.39 o 
   4  10  10       32.05       27.88     11.19 o 
   5  10  10       20.91       28.16      7.28 o 
   6  10  10       16.54       19.06      6.37 o 
  -4  11  10        0.14        2.32      4.70 o 
  -3  11  10      147.10      138.23     28.38 o 
  -2  11  10        5.81       13.56      7.26 o 
  -1  11  10      110.13      118.10     13.09 o 
   0  11  10       68.42       73.03     10.52 o 
   1  11  10       16.48       18.74      9.59 o 
   2  11  10       14.77       21.44     10.54 o 
   3  11  10       71.21       78.66     15.74 o 
   4  11  10       10.30        9.14      9.34 o 
  -1  12  10       75.32       78.01     12.33 o 
   0  12  10        9.87       23.21      8.87 o 
   1  12  10        1.94       -4.80      9.24 o 
  -9   0  11      191.52      187.34     13.59 o 
  -7   0  11     1187.91     1242.89     37.23 o 
  -5   0  11       10.21       10.69      3.90 o 
  -3   0  11      693.58      684.26     21.44 o 
  -1   0  11     3610.42     3942.60     82.30 o 
   1   0  11     2198.90     2067.52     48.37 o 
   3   0  11     1454.34     1553.07     41.48 o 
   5   0  11      220.51      232.07     14.84 o 
   7   0  11       75.94       71.36     10.74 o 
   9   0  11      104.27      125.48     15.19 o 
 -10   1  11        9.55        8.30      5.70 o 
  -9   1  11      224.92      233.72     15.74 o 
  -8   1  11        7.59       13.78      3.41 o 
  -7   1  11       22.15       24.67      3.77 o 
  -6   1  11       13.58       12.64      2.82 o 
  -5   1  11      177.68      137.79      6.68 o 
  -4   1  11       68.16       66.01      4.66 o 
  -3   1  11      641.32      565.83     40.28 o 
  -2   1  11      260.42      314.68     16.11 o 
  -1   1  11      453.67      493.74     10.24 o 
   0   1  11        1.24       -1.40      1.17 o 
   1   1  11     3824.53     3956.44     59.40 o 
   2   1  11      107.17      136.73      6.49 o 
   3   1  11      441.49      461.73     13.31 o 
   4   1  11       10.45       17.25      3.63 o 
   5   1  11       21.14       22.09      4.97 o 
   6   1  11       20.74       15.40      4.18 o 
   7   1  11       18.77       24.46      5.21 o 
   8   1  11       51.88       60.21      7.68 o 
   9   1  11       20.39       30.38      6.22 o 
  10   1  11        0.23       -0.20      5.85 o 
 -10   2  11        1.01       -0.80      4.75 o 
  -9   2  11       20.24       20.69      6.05 o 
  -8   2  11      129.49      -26.33     24.29 o 
  -7   2  11       95.52       78.07      5.95 o 
  -6   2  11       77.34       86.73      6.32 o 
  -5   2  11      617.78      639.85     15.60 o 
  -4   2  11        0.74        4.79      1.99 o 
  -3   2  11      246.56      247.91      8.20 o 
  -2   2  11        2.78        5.82      1.71 o 
  -1   2  11      210.50      245.03     11.48 o 
   0   2  11      218.86      230.77      7.64 o 
   1   2  11      776.72      771.48     16.62 o 
   2   2  11      267.14      300.25      9.77 o 
   3   2  11      595.79      600.46     15.57 o 
   4   2  11      146.53      138.04      7.65 o 
   5   2  11      125.72      131.68      8.01 o 
   6   2  11      319.24      327.68     13.29 o 
   7   2  11       62.49       75.71      7.87 o 
   8   2  11       32.78       44.39      6.71 o 
   9   2  11       16.87       19.15      5.56 o 
  10   2  11      104.22      105.59     16.09 o 
 -10   3  11       43.63       40.73      9.29 o 
  -9   3  11        3.09        0.60      4.57 o 
  -8   3  11      100.97       -6.50     15.79 o 
  -7   3  11       68.49       50.57     36.90 o 
  -5   3  11      147.76      139.10      6.59 o 
  -4   3  11       84.26       76.63      4.76 o 
  -3   3  11       52.01       68.23      5.55 o 
  -2   3  11       64.11       53.05      3.64 o 
  -1   3  11      258.02      261.00      8.39 o 
   0   3  11        0.03        0.90      1.45 o 
   1   3  11        0.69        0.81      1.51 o 
   2   3  11      872.73      819.71     18.16 o 
   3   3  11      159.23      168.25      7.68 o 
   4   3  11      270.14      282.21     10.79 o 
   5   3  11        4.84        6.57      2.90 o 
   6   3  11      199.98      193.29     10.22 o 
   7   3  11       51.48       59.96     12.42 o 
   8   3  11      371.00      355.95     23.09 o 
   9   3  11       15.14       17.04      8.00 o 
  10   3  11        2.79        3.40      6.75 o 
 -10   4  11       34.53       35.96     14.69 o 
  -9   4  11       16.01       14.35      6.60 o 
  -5   4  11        5.29        0.45      2.90 o 
  -4   4  11      427.70      465.66     12.52 o 
  -3   4  11      223.49      230.33      9.12 o 
  -2   4  11      115.62      139.77      6.27 o 
  -1   4  11       93.78      108.33      5.05 o 
   0   4  11     2895.76     2935.62     39.53 o 
   1   4  11      362.91      386.85      9.40 o 
   2   4  11        0.61        1.68      1.77 o 
   3   4  11      154.09      148.48      8.40 o 
   4   4  11     1351.59     1355.62     28.11 o 
   5   4  11        6.18        5.83      2.86 o 
   6   4  11       60.59       56.03      6.53 o 
   7   4  11       37.30       30.93      8.55 o 
   8   4  11       10.74       16.74      7.85 o 
   9   4  11        8.63        8.40      7.10 o 
  10   4  11       55.38       60.32     13.69 o 
  -8   5  11       57.62       57.96     36.30 o 
  -5   5  11        1.99        1.71      3.17 o 
  -4   5  11        0.52        2.20      3.60 o 
  -3   5  11        0.29        0.66      2.33 o 
  -2   5  11      417.60      398.13      9.95 o 
  -1   5  11      146.33      151.88      5.50 o 
   0   5  11       96.10       87.37      4.69 o 
   1   5  11      139.18       95.66      4.93 o 
   2   5  11     1714.67     1575.30     25.09 o 
   3   5  11       70.33       67.32      4.91 o 
   4   5  11      158.54      136.50      6.70 o 
   5   5  11       29.21       19.44      6.50 o 
   6   5  11      239.50      270.30     18.84 o 
   7   5  11       13.58       22.44      7.35 o 
   8   5  11        0.66        0.35      4.85 o 
   9   5  11        8.45        5.95      7.00 o 
  -9   6  11       94.80       64.41     38.50 o 
  -8   6  11       35.84        9.65     18.06 o 
  -7   6  11      231.02      232.37     17.34 o 
  -6   6  11        2.06        5.20      5.10 o 
  -5   6  11       23.99       19.70     10.39 o 
  -4   6  11      677.39      622.03     19.43 o 
  -3   6  11      385.60      362.91     13.50 o 
  -2   6  11       84.15       73.96      6.30 o 
  -1   6  11      206.27      188.04      6.28 o 
   0   6  11      347.19      355.34      9.53 o 
   1   6  11        7.29        9.15      2.51 o 
   2   6  11      396.53      372.14     12.46 o 
   3   6  11        0.24        0.61      2.05 o 
   4   6  11       75.74       74.60      7.74 o 
   5   6  11       28.49       38.73      8.45 o 
   6   6  11        0.94        3.35      4.80 o 
   7   6  11        0.01        2.50      5.05 o 
   8   6  11       31.00       28.13      9.29 o 
   9   6  11        5.09       10.39      7.05 o 
  -8   7  11       72.25       95.45     14.64 o 
  -7   7  11        2.13       -0.31      4.51 o 
  -6   7  11       28.18       23.05      6.51 o 
  -5   7  11      168.35      180.40     25.61 o 
  -4   7  11       21.02       30.40      5.82 o 
  -3   7  11      414.37      393.67     12.65 o 
  -2   7  11        6.46        3.10      2.60 o 
  -1   7  11       44.41       43.88      4.69 o 
   0   7  11      165.03      138.45      5.75 o 
   1   7  11      609.66      568.19     13.18 o 
   2   7  11      426.53      392.32     10.73 o 
   3   7  11      151.28      142.65      9.48 o 
   4   7  11       57.70       53.63      7.11 o 
   5   7  11        9.18       15.51      4.81 o 
   6   7  11        0.00        5.50      4.95 o 
   7   7  11       11.93        9.34      6.45 o 
   8   7  11       30.11       23.44      8.60 o 
  -8   8  11       98.49      125.89     13.53 o 
  -7   8  11      185.43      216.28     15.20 o 
  -6   8  11        7.72        9.32      8.05 o 
  -5   8  11      143.86      168.94     11.44 o 
  -4   8  11       96.45      113.71      8.38 o 
  -3   8  11      320.05      289.22     11.10 o 
  -2   8  11       17.46       20.20      4.15 o 
  -1   8  11      547.84      518.68     14.08 o 
   0   8  11       13.50       19.63      3.77 o 
   1   8  11      307.00      303.22     14.45 o 
   2   8  11      411.63      356.99     14.90 o 
   3   8  11      136.69      134.27      9.65 o 
   4   8  11       70.97       69.93      8.57 o 
   5   8  11       41.19       47.07      7.54 o 
   6   8  11        9.35       16.29      7.45 o 
   7   8  11       41.29       57.32     11.94 o 
   8   8  11        5.06        3.30      6.35 o 
  -7   9  11        0.81        2.54      5.94 o 
  -6   9  11       25.90       36.52      7.76 o 
  -5   9  11       81.58       77.72      9.39 o 
  -4   9  11       13.50       15.01      4.69 o 
  -3   9  11        1.02        2.29      3.18 o 
  -2   9  11      424.20      410.59     13.25 o 
  -1   9  11      136.55      157.18      8.23 o 
   0   9  11        1.83        0.56      5.11 o 
   1   9  11        2.60       13.04      7.60 o 
   2   9  11        5.99       14.49      7.85 o 
   3   9  11        1.34       -4.16      3.48 o 
   4   9  11      113.81      120.63     10.82 o 
   5   9  11       28.65       25.08      6.17 o 
   6   9  11        7.98        8.89      7.05 o 
   7   9  11        0.09       -1.35      5.80 o 
  -6  10  11       74.15       68.85     10.35 o 
  -5  10  11        0.04        0.29      3.98 o 
  -4  10  11       84.76      104.49      8.85 o 
  -3  10  11        0.15        0.52      3.18 o 
  -2  10  11        1.83        0.15      8.45 o 
  -1  10  11       35.28       47.13      8.67 o 
   0  10  11       24.81       26.90      7.51 o 
   1  10  11       26.25       52.97     12.74 o 
   2  10  11       87.28       98.89     15.54 o 
   3  10  11      126.85      136.92     17.84 o 
   4  10  11       62.24       62.91     13.64 o 
   5  10  11        2.43       -1.24      4.73 o 
  -4  11  11       57.83       56.68      7.47 o 
  -3  11  11       40.10       43.95      9.96 o 
  -2  11  11       32.29       45.55     10.08 o 
  -1  11  11       21.33       21.95      7.60 o 
   0  11  11       51.84       58.91     10.26 o 
   1  11  11        2.26        9.64      9.14 o 
   2  11  11       86.82       92.90     16.49 o 
   3  11  11       25.41       37.28     12.59 o 
   4  11  11       72.24       85.55     16.64 o 
  -8   0  12        1.14        1.65      3.50 o 
  -6   0  12      288.27      295.83     14.94 o 
  -4   0  12        8.03       12.14      3.90 o 
  -2   0  12      202.74      160.31      9.19 o 
   0   0  12       70.12      101.24      7.35 o 
   2   0  12     1319.40     1425.64     38.13 o 
   4   0  12     1271.30     1032.06     33.38 o 
   6   0  12       59.03       72.96     10.54 o 
   8   0  12      201.67      216.08     17.29 o 
  10   0  12        0.02       -3.40      5.50 o 
 -10   1  12        1.40       -0.80      4.25 o 
  -9   1  12        2.60       10.59      5.20 o 
  -8   1  12       26.92       40.29      5.11 o 
  -7   1  12       47.99       49.31      5.13 o 
  -6   1  12      417.29      396.25     12.33 o 
  -5   1  12        6.10        3.63      2.15 o 
  -4   1  12      974.23     1011.32     20.79 o 
  -3   1  12       11.42       11.37      3.46 o 
  -2   1  12       20.24       34.79      3.19 o 
  -1   1  12      563.88      621.65     12.24 o 
   0   1  12      254.21      229.07      7.91 o 
   1   1  12      505.82      470.96     12.34 o 
   2   1  12       58.91       51.99      4.59 o 
   3   1  12     1295.48     1286.90     26.17 o 
   4   1  12      604.68      569.35     16.40 o 
   5   1  12      126.69      112.50      7.58 o 
   6   1  12      844.99      892.24     23.97 o 
   7   1  12        4.63        2.85      3.15 o 
   8   1  12        3.33        3.50      3.60 o 
   9   1  12        5.70        6.75      4.17 o 
  10   1  12       45.86       54.75      8.62 o 
 -10   2  12       50.12       72.36     11.74 o 
  -9   2  12       54.14       58.67      9.94 o 
  -8   2  12       24.33        9.41     19.11 o 
  -7   2  12       18.47       11.80      3.05 o 
  -6   2  12       64.76       57.13      7.40 o 
  -5   2  12        0.11        2.19      2.11 o 
  -4   2  12       80.78      100.29      5.52 o 
  -3   2  12        0.88        0.71      1.47 o 
  -2   2  12      178.71      225.37      8.30 o 
  -1   2  12        1.59        1.33      1.53 o 
   0   2  12        1.68       27.43      4.60 o 
   1   2  12     2111.33     2245.47     37.60 o 
   2   2  12      360.37      359.16     11.08 o 
   3   2  12       57.43       48.31      4.92 o 
   4   2  12        2.80        2.03      2.22 o 
   5   2  12        0.04       -1.26      2.31 o 
   6   2  12        5.32        3.05      3.35 o 
   7   2  12       76.05       84.08      8.33 o 
   8   2  12       14.48       11.86      4.20 o 
   9   2  12       32.16       40.07      7.04 o 
  10   2  12        0.00        0.70      6.20 o 
 -10   3  12        0.03        3.65      5.60 o 
  -9   3  12        3.85        1.53      4.82 o 
  -8   3  12       42.09       26.80     11.62 o 
  -6   3  12       91.48       87.95     10.49 o 
  -5   3  12      233.67      231.69     17.81 o 
  -4   3  12       54.78       55.87      4.67 o 
  -3   3  12       66.56       46.65      8.60 o 
  -2   3  12      195.92      232.54     20.87 o 
  -1   3  12      412.43      349.08     10.18 o 
   0   3  12      146.47      154.66      5.80 o 
   1   3  12       28.28       33.45      3.73 o 
   2   3  12       29.97       32.21      5.90 o 
   3   3  12      243.31      226.57     18.39 o 
   4   3  12      816.65      762.81     19.61 o 
   5   3  12       75.76       76.41      6.89 o 
   6   3  12       69.70       77.27      7.61 o 
   7   3  12      187.12      204.41     11.35 o 
   8   3  12       32.51       48.52     10.89 o 
   9   3  12       23.29       17.19      8.20 o 
  10   3  12        0.91       -6.65      5.35 o 
 -10   4  12        3.69        7.07      5.61 o 
  -9   4  12       69.44       61.03     27.71 o 
  -8   4  12       22.67       16.07     10.49 o 
  -6   4  12       53.50       20.62     19.11 o 
  -4   4  12       48.18       56.69      5.42 o 
  -3   4  12      516.23      468.31     12.62 o 
  -2   4  12      582.41      553.68     42.60 o 
  -1   4  12      111.72      122.99      5.42 o 
   0   4  12      188.58      194.65      6.65 o 
   1   4  12      452.28      437.25     12.70 o 
   2   4  12      195.73      172.78      7.71 o 
   3   4  12      209.76      199.79      8.72 o 
   4   4  12      145.52      143.97      7.96 o 
   5   4  12        5.70        5.61      2.91 o 
   6   4  12       41.54       48.22      6.28 o 
   7   4  12        8.94        8.10      6.00 o 
   8   4  12       29.00       32.63      9.59 o 
   9   4  12       53.19       59.37     13.14 o 
  -9   5  12        0.30        1.92      5.37 o 
  -6   5  12        0.14       -0.37      6.05 o 
  -4   5  12        5.10        8.45      4.60 o 
  -3   5  12       54.10       49.42      7.20 o 
  -2   5  12        0.78        0.57      1.64 o 
  -1   5  12      171.30      137.98      5.94 o 
   0   5  12      182.45      164.97      6.41 o 
   1   5  12       19.64       23.44      3.09 o 
   2   5  12      245.58      227.04     16.25 o 
   3   5  12      768.39      694.10     18.00 o 
   4   5  12      418.17      379.41     13.16 o 
   5   5  12       12.14       12.43      4.05 o 
   6   5  12        2.35        0.25      3.60 o 
   7   5  12        8.14       12.79      6.20 o 
   8   5  12       10.94        7.10      5.55 o 
   9   5  12        1.31        0.15      6.25 o 
  -9   6  12      171.30       84.29     56.27 o 
  -8   6  12       30.97       13.21     14.12 o 
  -7   6  12        7.65        2.65      5.30 o 
  -6   6  12      175.19      215.28     15.99 o 
  -5   6  12      117.45      112.99     11.34 o 
  -4   6  12       89.85       62.53      6.92 o 
  -3   6  12      175.13      177.87      9.75 o 
  -2   6  12      332.97      339.75     10.85 o 
  -1   6  12       31.33       39.74      3.64 o 
   0   6  12       10.16       14.13      2.75 o 
   1   6  12      290.31      275.78      8.59 o 
   2   6  12      473.68      415.77     11.07 o 
   3   6  12      835.86      764.93     22.55 o 
   4   6  12       89.97       72.11     10.84 o 
   5   6  12        8.41        8.10      4.65 o 
   6   6  12      140.14      131.92     15.49 o 
   7   6  12        6.54       11.74      6.75 o 
   8   6  12       27.87       28.63      9.54 o 
   9   6  12        2.23        5.55      6.35 o 
  -8   7  12       17.81        7.87      8.79 o 
  -7   7  12       29.08       11.43      9.29 o 
  -6   7  12       93.75       91.86     10.22 o 
  -5   7  12        3.47       -0.44      3.87 o 
  -4   7  12      358.23      329.88     24.44 o 
  -3   7  12       14.92       16.63      4.89 o 
  -2   7  12       41.24       42.94      5.06 o 
  -1   7  12        1.98        5.60      2.73 o 
   0   7  12     1629.13     1547.71     23.17 o 
   1   7  12     1236.17     1144.35     31.32 o 
   2   7  12       78.15       84.02      5.54 o 
   3   7  12       68.13       76.68      7.83 o 
   4   7  12       22.39       15.10      5.25 o 
   5   7  12       53.47       51.22     10.09 o 
   6   7  12      121.71      133.62     16.34 o 
   7   7  12        9.42        1.25      5.95 o 
   8   7  12        2.04        3.95      5.95 o 
  -7   8  12        3.33        1.20      4.99 o 
  -6   8  12       31.96       50.38     11.47 o 
  -5   8  12       38.47       46.02      7.65 o 
  -4   8  12       20.85       16.70      5.10 o 
  -3   8  12        4.44        0.94      3.57 o 
  -2   8  12      650.34      581.45     15.73 o 
  -1   8  12        0.38        5.01      2.85 o 
   0   8  12      228.33      249.85      9.51 o 
   1   8  12      105.42      122.78     14.59 o 
   2   8  12       45.76       63.20      7.47 o 
   3   8  12       24.21       22.97      5.33 o 
   4   8  12      181.81      174.58     13.34 o 
   5   8  12        1.69       -0.75      4.45 o 
   6   8  12        3.90        2.35      5.55 o 
   7   8  12        0.23        5.20      6.25 o 
  -6   9  12        0.36       -4.68      4.69 o 
  -5   9  12       23.23       17.08      5.87 o 
  -4   9  12       49.63       61.89      7.22 o 
  -3   9  12        2.90        1.50      3.56 o 
  -2   9  12        1.44        4.00      4.48 o 
  -1   9  12      686.37      671.49     17.34 o 
   0   9  12       63.81       85.86      9.92 o 
   1   9  12       69.90       82.40     13.14 o 
   2   9  12       60.48       75.91     12.94 o 
   3   9  12       18.91       14.46      5.43 o 
   4   9  12        4.99       14.94      5.04 o 
   5   9  12        6.18        6.20      6.40 o 
   6   9  12       25.50       22.39      8.60 o 
  -5  10  12        7.81       12.09      5.65 o 
  -4  10  12       16.34       18.82      5.07 o 
  -3  10  12       61.34       68.05      7.41 o 
  -2  10  12       13.13       14.96      6.93 o 
  -1  10  12        0.64        1.63      5.62 o 
   0  10  12       58.91       77.41     13.89 o 
   1  10  12      137.49      152.01     16.74 o 
   2  10  12        2.20        1.85      7.05 o 
   3  10  12       23.12       41.08     11.84 o 
   4  10  12        8.67       14.49      9.19 o 
   5  10  12       40.94       51.47     11.54 o 
  -3  11  12       48.51       51.06     10.61 o 
  -2  11  12       27.69       30.98      8.92 o 
  -1  11  12       18.79       17.84      8.14 o 
   0  11  12       16.81       16.64      9.44 o 
   1  11  12       11.21       20.64     10.64 o 
   2  11  12       12.27        6.20      8.84 o 
   3  11  12        0.01        8.15      8.99 o 
  -9   0  13       30.40       21.04      5.85 o 
  -7   0  13      160.71      155.86     11.19 o 
  -5   0  13       14.27       10.99      3.85 o 
  -3   0  13      723.18      812.09     25.04 o 
  -1   0  13       12.64       31.33      4.95 o 
   1   0  13       16.39       16.29      4.05 o 
   3   0  13     4813.85     5097.00    110.59 o 
   5   0  13        0.87        3.95      3.90 o 
   7   0  13       25.84       21.44      7.35 o 
   9   0  13        3.61        0.05      5.20 o 
 -10   1  13        3.51        7.20      5.55 o 
  -9   1  13        6.17       14.39      5.50 o 
  -8   1  13      172.66      165.89      8.78 o 
  -7   1  13        2.29        1.76      2.94 o 
  -6   1  13      263.67      267.91     10.19 o 
  -5   1  13      331.80      317.51     20.04 o 
  -4   1  13       46.29       43.04      6.84 o 
  -3   1  13      505.32      476.01     11.45 o 
  -2   1  13      220.70      255.60      7.66 o 
  -1   1  13        0.37        1.79      1.47 o 
   0   1  13      106.81      101.30      5.46 o 
   1   1  13      264.04      257.74     11.52 o 
   2   1  13        0.49        2.90      1.95 o 
   3   1  13      147.52      113.67      6.87 o 
   4   1  13      116.87      119.71      7.39 o 
   5   1  13      816.98      829.82     22.09 o 
   6   1  13      173.66      184.64     10.61 o 
   7   1  13       85.66       96.74      9.09 o 
   8   1  13      128.14      162.24     11.02 o 
   9   1  13       14.13       18.81      5.60 o 
  10   1  13        0.41       -0.32      4.41 o 
 -10   2  13        0.03        0.10      5.30 o 
  -9   2  13        4.15        8.00      4.95 o 
  -8   2  13       11.87       24.35      6.41 o 
  -6   2  13       46.44       41.80      4.71 o 
  -5   2  13     1812.55     1819.82     35.15 o 
  -4   2  13      308.70      269.67     21.49 o 
  -3   2  13       15.29       12.74      2.43 o 
  -2   2  13        4.35        7.18      2.06 o 
  -1   2  13      158.11      142.62     10.46 o 
   0   2  13      198.69      206.63      7.82 o 
   1   2  13      188.33      213.29      8.31 o 
   2   2  13      219.40      243.60      9.21 o 
   3   2  13        8.47        7.32      2.49 o 
   4   2  13      110.72      110.98      7.03 o 
   5   2  13      636.14      668.87     19.44 o 
   6   2  13       48.55       55.74      6.86 o 
   7   2  13        4.09        1.64      3.19 o 
   8   2  13       24.44       32.40      6.14 o 
   9   2  13        7.35        2.09      4.23 o 
  10   2  13       36.05       35.88     10.79 o 
 -10   3  13       28.94       34.78      9.44 o 
  -9   3  13        4.43        6.67      5.40 o 
  -8   3  13       20.11       19.07     18.86 o 
  -7   3  13       55.23       46.01     26.31 o 
  -5   3  13      233.35      233.40      9.13 o 
  -4   3  13        2.99        1.02      2.56 o 
  -3   3  13      115.84      105.09     14.77 o 
  -2   3  13     1092.18     1092.09     19.23 o 
  -1   3  13       50.61       44.36      4.28 o 
   0   3  13       16.59       28.79      3.12 o 
   1   3  13       38.10       36.94      4.04 o 
   2   3  13        1.96        5.42      2.26 o 
   3   3  13        0.08        0.49      1.77 o 
   4   3  13      581.06      496.84     15.39 o 
   5   3  13       46.69       57.58      6.39 o 
   6   3  13      318.88      318.85     13.67 o 
   7   3  13       49.65       52.56      8.22 o 
   8   3  13       38.26       51.02     11.79 o 
   9   3  13        0.08        1.35      5.85 o 
  10   3  13        0.29       -1.00      6.50 o 
  -9   4  13       48.72       49.86     18.91 o 
  -8   4  13       17.79       11.56      9.49 o 
  -7   4  13       43.27       23.32     16.59 o 
  -6   4  13       50.91       26.93     16.87 o 
  -5   4  13       48.01       66.31      9.19 o 
  -4   4  13      278.53      301.29     10.38 o 
  -3   4  13        3.04        4.35      2.13 o 
  -2   4  13       63.48       53.84      4.73 o 
  -1   4  13       18.95       21.97      3.05 o 
   0   4  13       56.43       61.84      4.38 o 
   1   4  13       15.55       19.25      2.80 o 
   2   4  13        5.29        7.94      2.33 o 
   3   4  13      100.73       81.92      6.13 o 
   4   4  13       30.59       30.78      4.69 o 
   5   4  13      212.45      208.00     10.34 o 
   6   4  13        0.04       -1.10      2.27 o 
   7   4  13      151.96      165.86     16.09 o 
   8   4  13        8.82        7.20      6.65 o 
   9   4  13        2.77        0.15      6.25 o 
  -9   5  13      192.85       28.13     26.58 o 
  -8   5  13      131.39      109.84     54.29 o 
  -6   5  13        1.27        1.62      3.33 o 
  -5   5  13       60.69       60.82      9.49 o 
  -4   5  13       57.83       45.97      7.70 o 
  -3   5  13       84.12       96.10      8.99 o 
  -2   5  13        2.45        1.23      1.81 o 
  -1   5  13       62.54       53.47      4.28 o 
   0   5  13      204.67      223.61      7.67 o 
   1   5  13       30.28       31.53      3.62 o 
   2   5  13      698.04      596.35     19.77 o 
   3   5  13      387.49      317.84     48.82 o 
   4   5  13       18.51       21.32      6.87 o 
   5   5  13        0.55        1.33      2.47 o 
   6   5  13       11.14       12.24      6.05 o 
   7   5  13       21.59       21.29      7.80 o 
   8   5  13       24.19       29.98      9.44 o 
   9   5  13       10.82       20.49      9.84 o 
  -8   6  13       86.04       58.47     40.43 o 
  -7   6  13       81.86       63.61     11.59 o 
  -6   6  13        6.71        7.70      5.60 o 
  -5   6  13       65.14       52.63     26.78 o 
  -4   6  13      238.13      211.63     14.14 o 
  -3   6  13       47.18       41.05      5.80 o 
  -2   6  13      203.32      200.50      9.84 o 
  -1   6  13       16.70       22.27      3.18 o 
   0   6  13       35.68       35.00      3.86 o 
   1   6  13       11.39       11.50      3.52 o 
   2   6  13      378.71      377.72     10.69 o 
   3   6  13        3.15        5.13      2.70 o 
   4   6  13       57.63       51.72      9.74 o 
   5   6  13       40.21       47.92      9.69 o 
   6   6  13      107.48      107.54     14.69 o 
   7   6  13       12.13       12.99      7.00 o 
   8   6  13        0.19        5.00      6.05 o 
  -8   7  13        7.49        6.47      8.52 o 
  -7   7  13        0.07        1.26      4.76 o 
  -6   7  13        4.27        4.55      5.05 o 
  -5   7  13        8.81        9.62      4.75 o 
  -4   7  13        6.20       10.93      4.63 o 
  -3   7  13       48.51       46.46      6.48 o 
  -2   7  13        3.34        2.75      2.94 o 
  -1   7  13      293.63      274.14      9.88 o 
   0   7  13       24.77       28.56      4.72 o 
   1   7  13      923.79      897.70     18.14 o 
   2   7  13       71.59       75.01      5.41 o 
   3   7  13       33.93       39.74      6.10 o 
   4   7  13      156.85      145.42     13.84 o 
   5   7  13       35.16       33.23      8.70 o 
   6   7  13       42.26       49.62     10.59 o 
   7   7  13        5.20        8.79      6.90 o 
   8   7  13       32.87       30.93     10.04 o 
  -7   8  13       34.20       36.29      8.38 o 
  -6   8  13        8.78       12.36      5.84 o 
  -5   8  13        8.91       21.17      6.02 o 
  -4   8  13        7.27       14.17      4.84 o 
  -3   8  13       66.62       66.80      6.65 o 
  -2   8  13      134.19      127.91      7.60 o 
  -1   8  13      273.25      270.51     10.21 o 
   0   8  13       65.62       60.59      7.25 o 
   1   8  13        6.40       13.24      6.85 o 
   2   8  13       80.20       77.12      8.11 o 
   3   8  13      325.39      343.03     15.19 o 
   4   8  13        0.52        1.25      4.35 o 
   5   8  13       59.18       71.91     12.59 o 
   6   8  13       16.84       16.09      7.50 o 
   7   8  13        3.40       13.69      7.90 o 
  -6   9  13        0.55       -1.77      7.70 o 
  -5   9  13        7.92       10.56      5.16 o 
  -4   9  13       29.59       34.66      6.62 o 
  -3   9  13        1.24        0.14      3.19 o 
  -2   9  13      179.33      176.00      8.97 o 
  -1   9  13       39.44       42.71      5.46 o 
   0   9  13       94.37      110.09     15.09 o 
   1   9  13      348.19      344.80     22.79 o 
   2   9  13        8.53       15.04      8.20 o 
   3   9  13        9.87       11.44      7.05 o 
   4   9  13      136.28      145.14     12.14 o 
   5   9  13        1.06        3.75      5.50 o 
   6   9  13        0.01        0.60      6.05 o 
  -5  10  13       35.64       34.40      7.51 o 
  -4  10  13       41.00       48.22      6.90 o 
  -3  10  13       22.37       19.27      4.83 o 
  -2  10  13        4.90       12.40      6.37 o 
  -1  10  13       46.90       66.89     10.33 o 
   0  10  13        0.04        6.50      7.75 o 
   1  10  13        0.05        1.60      7.45 o 
   2  10  13      131.54      148.97     16.89 o 
   3  10  13        8.60       15.19      8.84 o 
   4  10  13       82.79      104.44     16.69 o 
   5  10  13        0.02       -2.90      6.35 o 
  -2  11  13       28.73       29.93      9.32 o 
  -1  11  13       75.79       83.95     16.59 o 
   0  11  13       67.29       85.35     15.74 o 
   1  11  13       26.82       32.33     12.39 o 
   2  11  13       22.37       18.99     10.09 o 
  -8   0  14       98.19       76.06      9.69 o 
  -6   0  14       39.15       35.68      6.25 o 
  -4   0  14       19.91       34.43      5.95 o 
  -2   0  14        0.32        2.15      2.70 o 
   0   0  14       11.43        7.85      3.10 o 
   2   0  14      525.82      442.70     18.69 o 
   4   0  14        1.82        2.85      3.40 o 
   6   0  14      890.02      928.22     35.73 o 
   8   0  14      163.53      164.46     16.04 o 
  10   0  14        5.28        9.24      7.85 o 
 -10   1  14        0.64        1.75      4.65 o 
  -9   1  14        0.93       -5.70      3.80 o 
  -8   1  14        7.97        5.39      5.75 o 
  -7   1  14        2.04        8.67      2.75 o 
  -6   1  14       18.80       19.80      7.74 o 
  -5   1  14      233.03      217.24     22.23 o 
  -4   1  14     1371.61     1453.37     40.85 o 
  -3   1  14       36.03       35.91      3.82 o 
  -2   1  14      931.78      943.80     21.10 o 
  -1   1  14      119.80      127.92      6.30 o 
   0   1  14        3.42        1.04      1.71 o 
   1   1  14      149.88      175.02      7.72 o 
   2   1  14       16.93       26.05      3.80 o 
   3   1  14       20.01       27.07      4.11 o 
   4   1  14      125.14      117.32      7.46 o 
   5   1  14      572.39      588.16     20.86 o 
   6   1  14      842.32      922.87     36.53 o 
   7   1  14        1.77        6.20      3.76 o 
   8   1  14        0.22        6.02      3.92 o 
   9   1  14        3.92        2.40      4.11 o 
  10   1  14       52.76       67.06      9.68 o 
 -10   2  14       71.63       73.66     12.09 o 
  -9   2  14      106.86      114.23     13.49 o 
  -8   2  14       15.77        8.98     24.49 o 
  -7   2  14        9.05        5.41      4.10 o 
  -6   2  14       30.72       26.19      7.56 o 
  -5   2  14      377.59      348.12     17.84 o 
  -4   2  14        7.40        3.88      2.51 o 
  -3   2  14       43.62       49.93      4.33 o 
  -2   2  14      216.10      208.48      7.24 o 
  -1   2  14       17.79       15.62      2.65 o 
   0   2  14        0.03        1.83      1.87 o 
   1   2  14      370.43      354.67     11.30 o 
   2   2  14       13.52       10.67      2.56 o 
   3   2  14       21.31       18.31      3.44 o 
   4   2  14       44.05       43.94      5.35 o 
   5   2  14       40.02       41.60      5.93 o 
   6   2  14        2.96        5.23      3.53 o 
   7   2  14        0.05        1.35      3.16 o 
   8   2  14        8.21        6.27      4.44 o 
   9   2  14       11.13       14.87      5.47 o 
  -9   3  14        1.17        3.12     11.69 o 
  -8   3  14        2.56        0.25      4.33 o 
  -5   3  14      835.52      798.98     25.46 o 
  -4   3  14       55.98       37.97      8.74 o 
  -3   3  14        0.06       -2.33      1.61 o 
  -2   3  14       88.72       92.03      5.13 o 
  -1   3  14      350.79      319.69     10.48 o 
   0   3  14        0.36        0.77      1.53 o 
   1   3  14       27.75       24.59      3.62 o 
   2   3  14       15.45       14.05      3.00 o 
   3   3  14      257.13      225.41      9.69 o 
   4   3  14      302.46      285.78     11.62 o 
   5   3  14      866.43      841.28     22.72 o 
   6   3  14       43.89       42.96      6.30 o 
   7   3  14       22.47       28.62      5.96 o 
   8   3  14       90.26       96.40     15.04 o 
   9   3  14        2.29        0.80      6.35 o 
  -9   4  14      128.17      111.10     63.01 o 
  -8   4  14      139.93      114.38     68.69 o 
  -7   4  14      127.50      120.13     13.54 o 
  -6   4  14       26.33       10.72      9.02 o 
  -4   4  14      369.01      400.72     16.94 o 
  -3   4  14      217.69      211.34      8.70 o 
  -2   4  14       86.40       85.39      5.70 o 
  -1   4  14      145.19      121.88      6.57 o 
   0   4  14      405.76      407.94     10.46 o 
   1   4  14      131.70      119.22      7.35 o 
   2   4  14        0.94        3.06      1.89 o 
   3   4  14       99.14      101.23      8.92 o 
   4   4  14       33.94       33.73      4.96 o 
   5   4  14       65.56       58.85      6.61 o 
   6   4  14       52.38       53.75      6.92 o 
   7   4  14       24.30       26.78      8.55 o 
   8   4  14       50.92       64.21     12.69 o 
   9   4  14        8.81        9.84      8.25 o 
  -9   5  14       17.90        9.20      6.33 o 
  -8   5  14       51.79       46.00     22.16 o 
  -6   5  14       48.54       73.51     10.74 o 
  -4   5  14       74.36       77.36      9.74 o 
  -3   5  14      167.53      151.66     11.19 o 
  -2   5  14      312.45      299.76     10.65 o 
  -1   5  14      356.26      356.87     10.01 o 
   0   5  14      175.47      141.06      6.36 o 
   1   5  14        1.22        2.81      1.98 o 
   2   5  14       31.41       38.20      6.20 o 
   3   5  14     1035.23      974.91     23.22 o 
   4   5  14        0.28        0.30      2.52 o 
   5   5  14      202.20      201.99     13.42 o 
   6   5  14       77.85       79.95     12.84 o 
   7   5  14       49.69       43.97     10.74 o 
   8   5  14        1.10        0.95      5.40 o 
   9   5  14        1.23       -2.65      6.70 o 
  -8   6  14       16.20       20.86      9.07 o 
  -7   6  14       13.18        9.44      6.15 o 
  -6   6  14       62.26       52.02     10.04 o 
  -5   6  14       33.45       23.86     16.12 o 
  -4   6  14      121.78      101.59     10.29 o 
  -3   6  14      199.93      201.19     17.07 o 
  -2   6  14      242.58      223.05     10.46 o 
  -1   6  14        1.34        0.68      2.11 o 
   0   6  14        0.08        0.90      1.83 o 
   1   6  14      166.18      177.01      7.21 o 
   2   6  14       56.24       57.14     10.68 o 
   3   6  14      163.53      156.57      8.49 o 
   4   6  14       73.70       59.27     10.34 o 
   5   6  14       75.07       89.90     12.99 o 
   6   6  14       33.24       31.08      8.99 o 
   7   6  14        4.46        2.10      5.25 o 
   8   6  14       17.52       20.74      8.50 o 
  -8   7  14        0.04       -0.54      6.01 o 
  -7   7  14       25.89       24.32      8.20 o 
  -6   7  14        0.65        3.16      4.80 o 
  -5   7  14       18.74       20.02      5.46 o 
  -4   7  14       10.17       25.42      5.65 o 
  -3   7  14       30.85       37.78      6.02 o 
  -2   7  14      201.08      185.64     10.22 o 
  -1   7  14       16.46       19.89      3.88 o 
   0   7  14      106.68      110.27      7.44 o 
   1   7  14       23.25       25.42      4.43 o 
   2   7  14       45.26       50.54      4.77 o 
   3   7  14      170.99      165.93     10.30 o 
   4   7  14       40.51       33.68      8.15 o 
   5   7  14        3.61        5.50      5.15 o 
   6   7  14       84.78       90.90     14.74 o 
   7   7  14        1.68       -3.40      4.50 o 
  -7   8  14        0.11       -0.27      5.77 o 
  -6   8  14       45.93       61.48     12.32 o 
  -5   8  14        9.14       11.29      5.17 o 
  -4   8  14        2.02        7.22      4.47 o 
  -3   8  14        0.46       -3.23      4.30 o 
  -2   8  14       93.34       93.59      7.34 o 
  -1   8  14      152.00      146.50      7.90 o 
   0   8  14        2.47       10.50      3.80 o 
   1   8  14       21.92       20.99      8.10 o 
   2   8  14        1.00        4.75      3.53 o 
   3   8  14       18.83       18.11      4.86 o 
   4   8  14      305.71      305.93     21.09 o 
   5   8  14        7.09        8.89      6.10 o 
   6   8  14        0.04        6.25      6.25 o 
   7   8  14       30.04       20.44      9.24 o 
  -6   9  14        1.94        2.74      5.62 o 
  -5   9  14        6.20        5.04      5.04 o 
  -4   9  14       13.08       11.89      5.26 o 
  -3   9  14        0.18       -1.09      3.33 o 
  -2   9  14        7.27       11.01      3.78 o 
  -1   9  14       62.84       55.59      6.90 o 
   0   9  14       76.38       89.45     14.09 o 
   1   9  14        0.75       15.19      7.20 o 
   2   9  14      161.08      155.61     16.14 o 
   3   9  14       36.40       43.13     11.04 o 
   4   9  14       16.38       18.34      7.50 o 
   5   9  14        0.09        4.00      6.40 o 
  -4  10  14       28.61       30.54      9.54 o 
  -3  10  14       16.64       19.96      5.34 o 
  -2  10  14        0.20        4.28      6.32 o 
  -1  10  14        0.99       22.69      9.74 o 
   0  10  14       96.09      113.94     16.44 o 
   1  10  14       78.62       80.45     14.64 o 
   2  10  14        1.59       10.44      7.90 o 
   3  10  14       11.28        7.05      8.55 o 
  -1  11  14       39.37       47.47     14.64 o 
   0  11  14        0.16       11.64      8.60 o 
   1  11  14       14.62       36.28     13.09 o 
  -9   0  15      153.32      175.45     13.69 o 
  -7   0  15       66.29       65.76      8.55 o 
  -5   0  15        7.42       10.84      3.95 o 
  -3   0  15     3126.65     3254.15     74.41 o 
  -1   0  15      964.65      877.85     27.43 o 
   1   0  15       29.96       31.48      5.70 o 
   3   0  15      150.03      136.87     11.04 o 
   5   0  15      245.49      236.12     16.34 o 
   7   0  15      286.12      320.72     21.54 o 
   9   0  15        0.93        2.80      6.05 o 
  -9   1  15       83.42       82.60     11.14 o 
  -8   1  15        1.98       26.83     37.23 o 
  -7   1  15       45.97       43.60     13.50 o 
  -6   1  15      207.38      211.25      9.20 o 
  -5   1  15      641.44      657.86     31.61 o 
  -4   1  15        2.04        3.86      2.46 o 
  -3   1  15     2545.42     2730.85     39.50 o 
  -2   1  15        0.42       -0.74      1.85 o 
  -1   1  15      685.29      709.23     16.93 o 
   0   1  15       91.90       77.92      5.62 o 
   1   1  15       53.23       47.30      4.75 o 
   2   1  15       55.87       47.39      4.97 o 
   3   1  15       16.55       12.40      3.17 o 
   4   1  15      255.09      224.97     10.42 o 
   5   1  15       16.86       18.76      4.38 o 
   6   1  15        5.43        5.45      3.53 o 
   7   1  15      148.95      158.54     13.54 o 
   8   1  15      258.57      281.26     14.86 o 
   9   1  15        3.38        8.43      4.82 o 
  -9   2  15       12.83        7.94     22.51 o 
  -8   2  15       96.49      -27.48     22.99 o 
  -7   2  15       82.69       51.19     38.80 o 
  -6   2  15       62.87       74.49      5.87 o 
  -5   2  15      430.67      429.00     18.46 o 
  -4   2  15       93.56       88.17     13.62 o 
  -3   2  15      953.59     1026.88     39.81 o 
  -2   2  15        0.41       -0.96      1.74 o 
  -1   2  15       16.75       14.07      2.78 o 
   0   2  15        0.77       -1.73      1.53 o 
   1   2  15      102.09       89.46      5.68 o 
   2   2  15      169.91      161.31      7.90 o 
   3   2  15       45.72       49.91      5.38 o 
   4   2  15      617.45      574.86     17.45 o 
   5   2  15      496.96      459.55     33.26 o 
   6   2  15      143.24      138.80      9.90 o 
   7   2  15        4.61        1.79      3.45 o 
   8   2  15       19.13       15.49      5.26 o 
   9   2  15       54.64       71.82      9.66 o 
  -9   3  15       35.97       37.53     33.38 o 
  -8   3  15       18.20        8.19     11.17 o 
  -7   3  15       20.91       21.24     11.47 o 
  -5   3  15     1019.33     1036.17     23.05 o 
  -4   3  15        0.02       -2.58      2.00 o 
  -3   3  15      208.09      194.82     15.61 o 
  -2   3  15      628.72      597.86     13.67 o 
  -1   3  15        7.23        9.88      2.73 o 
   0   3  15      222.16      185.73     15.27 o 
   1   3  15       34.36       36.74      4.45 o 
   2   3  15      119.05       99.74      6.32 o 
   3   3  15       49.02       50.61      5.44 o 
   4   3  15      163.02      141.63      8.37 o 
   5   3  15      450.88      424.10     15.58 o 
   6   3  15        0.80        2.26      3.20 o 
   7   3  15       17.02       14.81      4.77 o 
   8   3  15       30.47       37.83     10.84 o 
   9   3  15       26.32       31.23     10.69 o 
  -9   4  15       20.46       20.22      8.35 o 
  -8   4  15        5.28        6.12      5.23 o 
  -7   4  15       19.66        9.17     15.44 o 
  -6   4  15        3.67        2.75      3.79 o 
  -5   4  15        4.39       -0.08      3.90 o 
  -4   4  15       61.49       77.72      5.97 o 
  -3   4  15       36.40       43.32      7.29 o 
  -2   4  15        4.41        1.48      2.17 o 
  -1   4  15       15.20       17.70      3.22 o 
   0   4  15      383.11      315.02      9.38 o 
   1   4  15      157.64      138.14      6.20 o 
   2   4  15        4.15        5.72      2.45 o 
   3   4  15       18.10       17.07      3.64 o 
   4   4  15       64.14       55.47      6.23 o 
   5   4  15       53.04       55.92      6.65 o 
   6   4  15       17.87       22.10      4.78 o 
   7   4  15       19.77       23.64      8.15 o 
   8   4  15       11.58       22.14      8.65 o 
   9   4  15        3.76        0.80      6.85 o 
  -8   5  15        8.89        3.78      5.79 o 
  -7   5  15      165.45      144.22     14.34 o 
  -6   5  15       31.74       21.03     20.06 o 
  -4   5  15      102.05       67.41      9.54 o 
  -3   5  15      108.27      102.04      9.64 o 
  -2   5  15      509.00      512.73     15.29 o 
  -1   5  15       30.27       34.00      3.99 o 
   0   5  15      115.34      134.07      6.29 o 
   1   5  15      316.11      276.83      9.02 o 
   2   5  15      360.09      346.05     12.34 o 
   3   5  15      438.57      384.32     13.61 o 
   4   5  15      208.63      205.62     10.84 o 
   5   5  15       42.51       36.99      5.64 o 
   6   5  15        2.50       11.79      6.55 o 
   7   5  15        0.09        2.70      5.35 o 
   8   5  15       23.23       28.43     10.19 o 
  -8   6  15        2.84       -4.20      5.03 o 
  -7   6  15      253.14      270.50     19.39 o 
  -6   6  15       37.82       45.02      9.79 o 
  -5   6  15       98.72       83.50     10.99 o 
  -4   6  15      212.82      180.25     13.24 o 
  -3   6  15       96.48       69.88      7.22 o 
  -2   6  15      110.16       81.52      7.22 o 
  -1   6  15      198.96      169.32      9.29 o 
   0   6  15      101.81      111.95      5.95 o 
   1   6  15        7.45        7.94      2.65 o 
   2   6  15       11.92        7.54      2.52 o 
   3   6  15       35.80       31.16      4.75 o 
   4   6  15        1.52        2.65      4.15 o 
   5   6  15        9.76       17.49      6.60 o 
   6   6  15      148.03      129.58     16.79 o 
   7   6  15        0.88        2.65      5.35 o 
   8   6  15        1.79        6.80      6.80 o 
  -7   7  15       29.49       35.92     11.02 o 
  -6   7  15        2.70        1.71      4.77 o 
  -5   7  15        2.48        0.66      4.11 o 
  -4   7  15       12.74        8.34      5.57 o 
  -3   7  15       55.86       56.77      7.25 o 
  -2   7  15       65.52       74.87     17.71 o 
  -1   7  15        3.43        5.36      3.47 o 
   0   7  15       28.48       28.05      4.94 o 
   1   7  15      222.41      203.16      8.19 o 
   2   7  15        5.33       10.29      2.86 o 
   3   7  15       47.16       49.32      9.54 o 
   4   7  15       31.73       29.58      8.60 o 
   5   7  15       34.46       45.32     10.79 o 
   6   7  15        9.54       11.49      7.05 o 
   7   7  15        0.15       -2.75      5.40 o 
  -6   8  15        1.63        2.00      5.27 o 
  -5   8  15      193.39      206.46     12.90 o 
  -4   8  15       35.10       41.93      7.22 o 
  -3   8  15       21.48       24.17      5.58 o 
  -2   8  15       76.59       72.44     11.29 o 
  -1   8  15       23.12       28.25      8.27 o 
   0   8  15       55.28       54.82      7.22 o 
   1   8  15        9.78        9.51      3.63 o 
   2   8  15       24.84       26.57      5.60 o 
   3   8  15       48.89       43.38      9.19 o 
   4   8  15        3.89       -4.70      4.70 o 
   5   8  15       68.42       65.21     12.54 o 
   6   8  15        9.37       13.14      7.65 o 
  -5   9  15        1.80        8.74      5.32 o 
  -4   9  15        8.28        5.17      4.83 o 
  -3   9  15      106.19      122.14     14.14 o 
  -2   9  15        4.70       10.17      4.04 o 
  -1   9  15        2.85        5.07      3.85 o 
   0   9  15        1.64        0.80      6.45 o 
   1   9  15      108.33      123.43     14.74 o 
   2   9  15        8.45       12.74      7.85 o 
   4   9  15       17.03       12.99      7.45 o 
   5   9  15        3.81        2.15      6.25 o 
  -3  10  15        3.51        5.09      4.77 o 
  -2  10  15       12.20       17.29     10.54 o 
  -1  10  15       12.20       15.89      9.59 o 
   0  10  15       43.29       64.26     13.79 o 
   1  10  15       20.34       31.98     10.54 o 
   2  10  15       40.33       47.02     12.14 o 
  -8   0  16       64.75       63.31      9.44 o 
  -6   0  16      209.88      171.60     11.94 o 
  -4   0  16     1145.86     1222.60     36.43 o 
  -2   0  16      504.13      506.61     18.04 o 
   0   0  16      261.92      278.09     14.34 o 
   2   0  16       78.49       72.86      8.65 o 
   4   0  16      436.23      387.03     20.34 o 
   6   0  16      159.87      164.56     14.74 o 
   8   0  16       38.20       43.38     10.84 o 
  -9   1  16        1.67        0.85      4.55 o 
  -8   1  16      114.69       26.24     31.53 o 
  -7   1  16       10.22       13.93      3.51 o 
  -6   1  16       17.60       16.96      6.24 o 
  -5   1  16      620.72      597.06     16.47 o 
  -4   1  16     1109.47     1108.14     21.30 o 
  -3   1  16      189.14      197.49      7.93 o 
  -2   1  16      108.12      120.15      6.13 o 
  -1   1  16       32.47       26.89      3.88 o 
   0   1  16       15.79       15.18      3.23 o 
   1   1  16      157.64      129.33      7.03 o 
   2   1  16      324.87      281.54     10.74 o 
   3   1  16       66.12       60.66      6.14 o 
   4   1  16       35.02       29.46      4.99 o 
   5   1  16       48.10       56.80      6.87 o 
   6   1  16      159.92      172.08     10.73 o 
   7   1  16       34.47       41.55      6.94 o 
   8   1  16       16.46       16.50      5.52 o 
   9   1  16        7.80        9.25      5.17 o 
  -9   2  16        8.11        8.38     15.02 o 
  -8   2  16       10.04        4.73     11.89 o 
  -7   2  16      104.10       86.47     48.95 o 
  -6   2  16       84.94       68.30      6.21 o 
  -5   2  16       36.32       40.50     11.77 o 
  -4   2  16      117.76      103.76      6.14 o 
  -3   2  16      529.06      537.15     24.25 o 
  -2   2  16     1469.42     1585.31     31.52 o 
  -1   2  16      667.22      656.21     20.45 o 
   0   2  16      282.11      248.78      9.70 o 
   1   2  16       17.15       19.38      3.51 o 
   2   2  16      452.95      403.05     13.36 o 
   3   2  16       39.14       39.81      5.11 o 
   4   2  16      136.29      141.18      9.84 o 
   5   2  16      249.51      248.71     12.10 o 
   6   2  16        0.26       -0.70      2.94 o 
   7   2  16       41.54       41.59      7.17 o 
   8   2  16       23.51       28.78      6.42 o 
   9   2  16       11.75       11.71      5.71 o 
  -9   3  16       11.52        9.65      8.40 o 
  -8   3  16        1.60       -0.95     11.54 o 
  -7   3  16      139.71      139.32     12.84 o 
  -6   3  16       55.43       28.29     24.09 o 
  -5   3  16     1566.66     1592.71     49.75 o 
  -4   3  16       17.47       14.32      3.33 o 
  -3   3  16        8.62        8.66      2.56 o 
  -2   3  16      310.60      337.53     10.16 o 
  -1   3  16      503.59      504.99     14.52 o 
   0   3  16       64.22       73.59      6.00 o 
   1   3  16       62.99       61.31      5.65 o 
   2   3  16        2.73        1.93      2.95 o 
   3   3  16       13.17        9.95      3.04 o 
   4   3  16      147.57      140.33      8.47 o 
   5   3  16      333.10      346.74     15.17 o 
   6   3  16       23.71       38.00      6.28 o 
   7   3  16       11.45        3.99      3.83 o 
   8   3  16      125.96      137.48     11.88 o 
   9   3  16        0.01        0.75      6.70 o 
  -8   4  16        8.06        8.07      5.17 o 
  -7   4  16       30.10       16.49     16.19 o 
  -6   4  16       14.77        4.91      6.52 o 
  -4   4  16       27.35       12.35     16.92 o 
  -3   4  16      312.20      283.69     10.69 o 
  -2   4  16       35.15       34.40      4.51 o 
  -1   4  16        0.12       -1.40      3.23 o 
   0   4  16        1.38       -0.93      1.67 o 
   1   4  16        5.90        5.46      2.70 o 
   2   4  16       23.84       22.52      4.03 o 
   3   4  16       16.13       20.23      3.88 o 
   4   4  16       49.20       46.06      5.94 o 
   5   4  16       87.94       85.33      8.62 o 
   6   4  16       69.37       67.48      7.67 o 
   7   4  16      147.43      152.86     17.94 o 
   8   4  16       19.75       20.99      9.54 o 
  -8   5  16        2.12        5.69      5.34 o 
  -7   5  16      139.35      111.77     58.39 o 
  -6   5  16        0.03       -3.25      3.59 o 
  -5   5  16       36.76       19.60     16.42 o 
  -4   5  16        8.86       19.99      6.50 o 
  -3   5  16       10.19        9.06      3.87 o 
  -2   5  16       30.17       19.67      3.39 o 
  -1   5  16        1.91        1.13      2.14 o 
   0   5  16      628.10      588.36     13.98 o 
   1   5  16       15.99       19.42      3.28 o 
   2   5  16      355.55      327.81     17.64 o 
   3   5  16      269.29      250.15     11.04 o 
   4   5  16      123.60      121.63     12.04 o 
   5   5  16       67.70       70.59     12.32 o 
   6   5  16       13.05        3.35      4.95 o 
   7   5  16        0.41       -3.40      4.50 o 
   8   5  16       20.05       18.79      8.65 o 
  -7   6  16       33.37       45.87     10.44 o 
  -6   6  16        1.79        2.85      5.65 o 
  -5   6  16        0.47       -1.55      3.40 o 
  -4   6  16       20.83       18.18      4.71 o 
  -3   6  16      300.67      274.04     16.09 o 
  -2   6  16       91.46       71.35      7.02 o 
  -1   6  16       20.95       28.90      4.01 o 
   0   6  16       30.44       38.42      4.29 o 
   1   6  16       47.06       52.64      4.92 o 
   2   6  16       13.61       10.15      5.27 o 
   3   6  16       41.84       37.59      8.84 o 
   4   6  16        0.88       10.94      5.45 o 
   5   6  16       19.68       23.09      8.05 o 
   6   6  16       53.89       70.21     12.89 o 
   7   6  16       47.13       66.51     13.39 o 
  -7   7  16        2.32        6.32      6.08 o 
  -6   7  16       29.59       29.57     10.87 o 
  -5   7  16       14.34       10.96      5.10 o 
  -4   7  16       16.22       27.30      5.92 o 
  -3   7  16      103.60      104.11      8.48 o 
  -2   7  16       13.05       14.17      4.42 o 
  -1   7  16       33.92       35.96      5.71 o 
   0   7  16       65.82       64.92      6.70 o 
   1   7  16        3.12        5.72      2.50 o 
   2   7  16      315.94      297.65     12.89 o 
   3   7  16        0.46        1.20      4.00 o 
   4   7  16        0.60        4.80      4.70 o 
   5   7  16        0.11        1.45      4.90 o 
   6   7  16       47.08       67.91     13.29 o 
   7   7  16        3.36        1.35      6.05 o 
  -6   8  16      120.94      153.11     13.34 o 
  -5   8  16        3.46        5.09      5.01 o 
  -4   8  16       55.48       83.80     16.39 o 
  -3   8  16        6.92        5.19      4.08 o 
  -2   8  16      108.92      115.01      9.89 o 
  -1   8  16       45.15       49.64      6.76 o 
   0   8  16       84.50       86.12      7.77 o 
   1   8  16       22.11       23.25      5.00 o 
   2   8  16       26.06       35.98      8.70 o 
   3   8  16       13.86       18.49      7.00 o 
   4   8  16       75.48       79.65     13.64 o 
   5   8  16        0.62       -5.15      5.45 o 
   6   8  16        3.97       13.09      7.65 o 
  -5   9  16        3.28        5.90      5.53 o 
  -4   9  16       24.60       20.02      6.02 o 
  -3   9  16        8.21       10.89      4.83 o 
  -2   9  16       21.71       33.18      6.23 o 
  -1   9  16       35.08       44.59      6.62 o 
   0   9  16       95.42      118.78     15.89 o 
   1   9  16        1.12        1.65      6.70 o 
   4   9  16       18.75       25.54      9.14 o 
  -3  10  16       37.40       44.25      7.64 o 
  -2  10  16       40.56       48.77     13.34 o 
  -1  10  16       47.83       56.27     13.49 o 
   0  10  16       74.04      101.49     16.24 o 
   1  10  16       66.17       91.45     15.34 o 
   2  10  16        3.94       12.34      8.99 o 
  -7   0  17        3.78        7.65      4.00 o 
  -5   0  17      418.37      406.97     18.89 o 
  -3   0  17       32.77       31.74     14.22 o 
  -1   0  17     1955.58     2031.14     52.57 o 
   1   0  17      112.58      100.54      8.99 o 
   3   0  17      146.63      149.96     12.04 o 
   5   0  17      346.33      360.74     20.94 o 
   7   0  17        2.16        9.74      6.20 o 
   9   0  17       18.66       17.29      8.30 o 
  -9   1  17       44.55       41.96      8.62 o 
  -8   1  17        1.02        1.68      5.47 o 
  -7   1  17      186.92      192.77      9.50 o 
  -6   1  17      104.41      110.77      7.07 o 
  -5   1  17        5.54        8.26      2.68 o 
  -4   1  17      137.10      122.89      6.59 o 
  -3   1  17     3076.04     3234.28     46.58 o 
  -2   1  17      311.10      317.71     18.28 o 
  -1   1  17      645.39      656.13     17.19 o 
   0   1  17      326.27      298.10     11.02 o 
   1   1  17      118.41       98.63      6.41 o 
   2   1  17       19.75       17.23      3.62 o 
   3   1  17       92.34       94.73      7.54 o 
   4   1  17      130.61      120.51      8.21 o 
   5   1  17       48.96       47.56      6.42 o 
   6   1  17        7.11        7.23      3.88 o 
   7   1  17      241.80      283.37     14.75 o 
   8   1  17       43.67       53.08      8.39 o 
   9   1  17       56.98       68.41      9.73 o 
  -9   2  17       24.38       20.38     23.24 o 
  -8   2  17       22.21       15.10     19.81 o 
  -7   2  17       28.32       15.01      8.35 o 
  -6   2  17        3.02        2.83      3.69 o 
  -5   2  17       32.76       38.13      4.51 o 
  -4   2  17      316.64      327.44     10.64 o 
  -3   2  17       83.41       82.99      5.93 o 
  -2   2  17       16.40       17.36      3.41 o 
  -1   2  17       21.91       22.27      3.60 o 
   0   2  17       24.24       23.10      3.95 o 
   1   2  17       30.65       24.37      3.95 o 
   2   2  17       46.14       38.56      5.20 o 
   3   2  17      191.40      182.76      9.59 o 
   4   2  17        3.78        4.81      3.55 o 
   5   2  17       35.88       39.34      6.14 o 
   6   2  17       74.55       77.45      8.55 o 
   7   2  17        1.97       -0.08      3.40 o 
   8   2  17      103.53      116.89     11.41 o 
  -8   3  17        7.64        7.32      5.05 o 
  -7   3  17       12.86        7.16      4.86 o 
  -6   3  17       71.77       77.06     10.74 o 
  -5   3  17      220.49      209.17     12.77 o 
  -4   3  17      348.73      356.40     12.16 o 
  -3   3  17      192.94      178.69      7.61 o 
  -2   3  17     1022.25      991.18     19.64 o 
  -1   3  17      142.09      128.37      7.35 o 
   0   3  17      287.02      290.76     11.06 o 
   1   3  17      204.88      207.40     17.34 o 
   2   3  17      231.26      228.96     10.22 o 
   3   3  17       84.19       82.05      7.16 o 
   4   3  17      136.03      152.72      9.07 o 
   5   3  17      161.30      160.35      9.90 o 
   6   3  17       26.55       26.87      5.67 o 
   7   3  17       38.86       49.83     12.24 o 
   8   3  17       11.53       10.05      4.99 o 
  -8   4  17       10.54        8.98      9.57 o 
  -7   4  17        3.58        7.07      4.55 o 
  -6   4  17       10.34        8.89      4.88 o 
  -5   4  17       18.91        6.91      7.07 o 
  -4   4  17       26.79       18.29      5.08 o 
  -3   4  17       24.75       22.15      3.71 o 
  -2   4  17       59.13       58.50      5.79 o 
  -1   4  17       35.51       44.17      5.19 o 
   0   4  17      400.58      347.78     10.43 o 
   1   4  17       58.94       64.94      6.23 o 
   2   4  17      138.89      127.97      7.75 o 
   3   4  17      102.87       94.64      7.31 o 
   4   4  17        6.21        3.96      3.90 o 
   5   4  17       18.34       12.90      3.96 o 
   6   4  17       11.03       19.06      4.95 o 
   7   4  17       11.64        4.50      5.65 o 
   8   4  17       74.08       86.65     15.79 o 
  -8   5  17       15.58       10.41      6.50 o 
  -7   5  17        5.44        0.07      4.14 o 
  -6   5  17       47.13       38.16     30.98 o 
  -5   5  17        1.21        2.33      3.89 o 
  -4   5  17        0.40        1.85      4.20 o 
  -3   5  17       50.60       41.28      7.55 o 
  -2   5  17       34.35       36.51      5.65 o 
  -1   5  17       60.02       67.94      5.34 o 
   0   5  17      632.98      589.40     14.29 o 
   1   5  17      129.84      129.20      7.76 o 
   2   5  17       34.75       31.22      5.10 o 
   3   5  17      105.51      103.29      7.71 o 
   4   5  17       17.72       15.74      4.18 o 
   5   5  17        4.24       -0.57      2.94 o 
   6   5  17        0.07        4.35      5.10 o 
   7   5  17       22.54       55.77     12.04 o 
  -7   6  17       40.83       41.78     10.19 o 
  -6   6  17       31.11       28.18      8.30 o 
  -5   6  17       30.91       17.69      9.17 o 
  -4   6  17       16.21       16.63      4.77 o 
  -3   6  17        4.60        4.12      4.04 o 
  -2   6  17        5.74        6.83      3.77 o 
  -1   6  17        1.14        4.06      2.69 o 
   0   6  17        4.91        6.27      2.70 o 
   1   6  17       59.18       56.64      6.18 o 
   2   6  17      104.76      112.23      7.91 o 
   3   6  17       20.66       18.43      4.29 o 
   4   6  17        1.91       11.54      5.90 o 
   5   6  17       54.18       59.32     11.54 o 
   6   6  17       55.57       65.21     13.19 o 
   7   6  17        1.71        2.95      6.25 o 
  -6   7  17       20.16       10.50      5.64 o 
  -5   7  17        0.00       -2.76      8.15 o 
  -4   7  17       25.41       37.22      6.51 o 
  -3   7  17      117.18      120.42      9.21 o 
  -2   7  17        6.80        9.61      4.18 o 
  -1   7  17       51.20       66.57      7.25 o 
   0   7  17       10.00       11.38      3.72 o 
   1   7  17       32.78       46.94      5.11 o 
   2   7  17       64.17       65.75      6.87 o 
   3   7  17       76.01      100.59     13.84 o 
   4   7  17       70.65       65.16     12.09 o 
   5   7  17       27.44       20.04      7.95 o 
   6   7  17       25.39       26.53      9.34 o 
  -5   8  17      357.87      366.17     17.25 o 
  -4   8  17        6.79        5.57      6.82 o 
  -3   8  17       15.91       10.26      4.96 o 
  -2   8  17        0.88       -0.87      3.47 o 
  -1   8  17      193.65      200.87     11.13 o 
   0   8  17       39.59       46.88      6.48 o 
   1   8  17       16.52       16.06      4.55 o 
   3   8  17       52.28       50.57     11.09 o 
   4   8  17        2.60        2.80      5.60 o 
   5   8  17       19.50       26.09      9.64 o 
  -4   9  17        1.70        0.58      4.70 o 
  -3   9  17       79.84      107.56     16.14 o 
  -2   9  17        5.08        1.60      4.32 o 
  -1   9  17       31.62       26.92      5.80 o 
   0   9  17        0.37        4.25      7.20 o 
   1   9  17       49.23       56.32     12.74 o 
   4   9  17       55.68       51.22     12.14 o 
  -1  10  17       35.09       47.72     13.19 o 
   0  10  17       12.90       24.94     10.79 o 
   1  10  17        8.21       16.59      9.24 o 
  -8   0  18       13.21       14.51     13.74 o 
  -6   0  18       71.32       82.40      9.79 o 
  -4   0  18       59.69       63.51      7.41 o 
  -2   0  18        4.30        6.10      4.55 o 
   0   0  18     1955.45     1914.86     51.62 o 
   2   0  18        2.34        1.80      3.75 o 
   4   0  18      613.25      556.88     26.04 o 
   6   0  18        8.54       13.39      6.15 o 
   8   0  18       20.46       23.74      8.94 o 
  -8   1  18       93.44       70.73     42.13 o 
  -7   1  18        2.02        7.55      4.29 o 
  -6   1  18       86.76       90.46     13.26 o 
  -5   1  18       77.97       64.76      5.69 o 
  -4   1  18        0.48        2.29      2.33 o 
  -3   1  18      230.10      249.13     18.19 o 
  -2   1  18      402.37      377.68     11.37 o 
  -1   1  18     1895.36     1898.24     35.99 o 
   0   1  18      113.76      101.26      8.05 o 
   1   1  18      103.91       96.78      6.73 o 
   2   1  18      149.89      133.46      7.98 o 
   3   1  18       25.33       31.79      4.96 o 
   4   1  18       45.24       39.92      5.97 o 
   5   1  18       24.08       31.62      5.78 o 
   6   1  18       48.73       48.12      7.16 o 
   7   1  18       69.88       65.46      8.70 o 
   8   1  18       64.82       77.48     10.00 o 
  -8   2  18       31.78       28.85     16.77 o 
  -7   2  18        4.55        1.93      6.97 o 
  -6   2  18       16.19       15.09      3.76 o 
  -5   2  18       82.93       94.98     15.49 o 
  -4   2  18       45.66       42.13      4.79 o 
  -3   2  18      499.78      489.97     15.17 o 
  -2   2  18      430.11      420.79     11.91 o 
  -1   2  18      390.42      360.06     13.19 o 
   0   2  18       20.57       18.63      3.94 o 
   1   2  18      228.80      222.20     10.15 o 
   2   2  18        3.07        0.35      2.49 o 
   3   2  18      329.89      328.53     13.15 o 
   4   2  18        3.14        1.72      2.63 o 
   5   2  18        0.14       -2.59      2.35 o 
   6   2  18       11.10       12.56      5.07 o 
   7   2  18       35.64       31.26      6.41 o 
   8   2  18       43.57       49.48      8.46 o 
  -8   3  18        9.92       13.45     10.04 o 
  -7   3  18       29.04       21.84     14.62 o 
  -6   3  18       25.81       10.26     12.24 o 
  -5   3  18       70.71       67.95     11.29 o 
  -4   3  18        1.67        2.36      2.44 o 
  -3   3  18        2.02        6.73      2.65 o 
  -2   3  18       82.36       77.36      6.21 o 
  -1   3  18      383.82      381.59     13.13 o 
   0   3  18       72.93       83.38      6.88 o 
   1   3  18      658.39      623.29     17.91 o 
   2   3  18      108.21       91.62      7.48 o 
   3   3  18       30.63       34.99      6.32 o 
   4   3  18        8.92        6.77      3.06 o 
   5   3  18      106.75      110.37      9.33 o 
   6   3  18       89.35       97.05      9.51 o 
   7   3  18       10.20       15.20      5.21 o 
   8   3  18        0.41        5.35      4.84 o 
  -8   4  18        9.07       11.45      9.22 o 
  -7   4  18       25.78       22.43     19.56 o 
  -6   4  18        1.90        0.41      4.13 o 
  -5   4  18       24.95       17.28      5.90 o 
  -4   4  18       37.75       24.79      5.57 o 
  -3   4  18       81.16       95.02      6.19 o 
  -2   4  18      130.65      130.41      7.74 o 
  -1   4  18      156.96      153.80      8.39 o 
   0   4  18      236.32      275.21     21.24 o 
   1   4  18        5.67       13.10      4.65 o 
   2   4  18      180.89      155.91      8.80 o 
   3   4  18       47.79       57.08      6.49 o 
   4   4  18        1.02        3.57      2.71 o 
   5   4  18       12.35        8.36      3.71 o 
   6   4  18        0.07        6.81      3.59 o 
   7   4  18       72.24       93.25     15.39 o 
  -7   5  18        0.35       -2.59      4.40 o 
  -6   5  18       32.74       19.82     16.82 o 
  -5   5  18       55.01       60.82     10.04 o 
  -4   5  18       28.71       23.59      6.70 o 
  -3   5  18       31.77       33.82     11.22 o 
  -2   5  18       35.28       35.31      4.51 o 
  -1   5  18       10.37       10.84      3.21 o 
   0   5  18      168.75      147.23      8.47 o 
   1   5  18       68.56       61.73      6.46 o 
   2   5  18        8.57       14.19      3.75 o 
   3   5  18       23.97       19.85      4.38 o 
   4   5  18       12.33        9.89      3.66 o 
   5   5  18       15.08       25.75      5.37 o 
   6   5  18        0.17        2.40      5.50 o 
   7   5  18       14.85       21.09      8.60 o 
  -7   6  18       36.40       40.38      9.49 o 
  -6   6  18       28.55       39.03      9.34 o 
  -5   6  18       20.25       14.89      7.40 o 
  -4   6  18       86.34       97.04     11.84 o 
  -3   6  18      458.85      442.70     21.64 o 
  -2   6  18       24.50       24.11      5.41 o 
  -1   6  18       39.32       37.04      5.93 o 
   0   6  18       32.64       27.62      4.02 o 
   1   6  18        0.72        1.07      2.68 o 
   2   6  18       50.04       43.55      5.96 o 
   3   6  18        7.60        9.74      5.60 o 
   4   6  18       25.72       26.74      5.28 o 
   5   6  18        0.62       -1.90      4.85 o 
   6   6  18        2.54       -0.55      5.50 o 
  -6   7  18       18.82       29.76     11.77 o 
  -5   7  18       61.58       67.14      8.94 o 
  -4   7  18       42.36       50.41      8.55 o 
  -3   7  18       18.47       27.83     10.59 o 
  -2   7  18        1.87       -0.78      3.24 o 
  -1   7  18        9.82        5.71      3.88 o 
   0   7  18        6.05        9.83      4.13 o 
   1   7  18        3.26        6.44      3.37 o 
   2   7  18      245.59      234.14     11.58 o 
   3   7  18       17.82       26.88      8.00 o 
   4   7  18        9.97       11.39      6.80 o 
   5   7  18        8.18        9.49      7.05 o 
   6   7  18       14.95       19.64      8.89 o 
  -5   8  18        3.13        5.51      5.59 o 
  -4   8  18       58.28       75.85      9.37 o 
  -3   8  18        4.47        0.41      4.45 o 
  -2   8  18       10.06       13.24      4.92 o 
  -1   8  18       13.06       18.63      4.84 o 
   0   8  18      107.49      105.51     12.52 o 
   1   8  18      103.88      104.89     11.34 o 
   3   8  18        0.99        1.00      5.40 o 
   4   8  18       28.81       32.08      9.89 o 
  -3   9  18        1.53       -0.72      4.45 o 
  -2   9  18       21.87       28.06      6.48 o 
  -1   9  18       50.39       63.02      7.87 o 
   0   9  18       15.99       12.09      9.24 o 
  -7   0  19       28.70       15.14      6.90 o 
  -5   0  19       39.18       41.52      6.65 o 
  -3   0  19      186.00      213.09     10.96 o 
  -1   0  19      647.85      648.48     25.59 o 
   1   0  19      343.26      353.95     18.54 o 
   3   0  19        0.03       -1.10      3.25 o 
   5   0  19       34.72       49.22      9.64 o 
   7   0  19        0.04       -3.40      4.65 o 
  -8   1  19        0.72       -0.09      5.55 o 
  -7   1  19       96.01       89.27      7.83 o 
  -6   1  19        3.18        8.03      3.10 o 
  -5   1  19        0.06        2.75      2.85 o 
  -4   1  19       23.03       20.19      3.52 o 
  -3   1  19      423.97      438.33     12.54 o 
  -2   1  19        0.01       -2.62      2.07 o 
  -1   1  19      467.52      452.26     29.83 o 
   0   1  19      230.27      204.65      9.77 o 
   1   1  19        1.13       -0.33      2.28 o 
   2   1  19        3.97        1.42      2.41 o 
   3   1  19        0.55        0.75      2.07 o 
   4   1  19       68.48       74.41      7.66 o 
   5   1  19       13.78        9.56      3.62 o 
   6   1  19       30.66       29.11      5.93 o 
   7   1  19       98.23      101.33     10.46 o 
   8   1  19       11.70       10.92      5.59 o 
  -8   2  19       17.04       19.25     15.39 o 
  -7   2  19        4.15        5.73      5.55 o 
  -6   2  19        3.13        1.50      2.81 o 
  -5   2  19      134.43      131.05      7.26 o 
  -4   2  19        5.19        6.30      2.70 o 
  -3   2  19        0.52       -0.15      2.22 o 
  -2   2  19      177.23      172.08      7.70 o 
  -1   2  19       20.02       22.72      4.28 o 
   0   2  19        5.95        4.37      2.98 o 
   1   2  19      513.81      477.52     15.72 o 
   2   2  19     1051.06      978.28     30.38 o 
   3   2  19       83.23       73.72     10.44 o 
   4   2  19       24.03       24.73      4.84 o 
   5   2  19        0.28        0.30      2.88 o 
   6   2  19       49.89       48.70      7.38 o 
   7   2  19       11.00        9.79      4.61 o 
   8   2  19       12.24       16.32      5.84 o 
  -8   3  19       41.76       36.66     22.49 o 
  -7   3  19       36.90       21.80     19.16 o 
  -6   3  19       10.91       13.03      5.11 o 
  -5   3  19       51.96       45.57     12.19 o 
  -4   3  19        4.94        3.73      2.54 o 
  -3   3  19       59.68       59.31      5.48 o 
  -2   3  19       14.93       16.31      3.30 o 
  -1   3  19      280.43      280.75     11.50 o 
   0   3  19      226.46      236.32     10.65 o 
   1   3  19      425.49      388.31     14.05 o 
   2   3  19       17.84       18.92      4.12 o 
   3   3  19        1.82        2.15      2.52 o 
   4   3  19      274.00      266.78     12.61 o 
   5   3  19       19.03       21.25      5.13 o 
   6   3  19        4.28       11.42      4.19 o 
   7   3  19        0.53       -2.18      3.77 o 
  -7   4  19        0.02        1.42      4.68 o 
  -6   4  19       56.51       69.08     33.13 o 
  -5   4  19      127.52      121.63     11.99 o 
  -4   4  19        2.65        3.92      3.18 o 
  -3   4  19       15.60       20.74      4.29 o 
  -2   4  19       58.93       58.17      6.34 o 
  -1   4  19      217.60      217.04     10.19 o 
   0   4  19      454.62      422.72     18.34 o 
   1   4  19        6.46        5.37      3.04 o 
   2   4  19       49.57       44.78      5.83 o 
   3   4  19       24.20       27.97      4.98 o 
   4   4  19       42.81       37.12      5.88 o 
   5   4  19       21.43       21.51      5.05 o 
   6   4  19       17.89       35.55      6.48 o 
   7   4  19        4.76        8.65      6.95 o 
  -7   5  19       33.25       23.23     11.09 o 
  -6   5  19        7.40        7.81      4.55 o 
  -5   5  19       21.84        7.95      5.55 o 
  -4   5  19       41.64       37.68      8.05 o 
  -3   5  19       12.62       12.46      4.24 o 
  -2   5  19       12.68       11.19      3.37 o 
  -1   5  19      228.92      236.66      9.24 o 
   0   5  19        7.64       15.58      4.47 o 
   1   5  19        0.27        1.32      2.46 o 
   2   5  19        4.96        9.58      3.92 o 
   3   5  19       76.38       82.55      7.91 o 
   4   5  19        0.20        0.49      2.98 o 
   5   5  19        4.27        3.55      3.61 o 
   6   5  19       15.01       11.89      7.30 o 
  -6   6  19       14.14       12.97      6.00 o 
  -5   6  19       35.39       32.05     16.67 o 
  -4   6  19       45.53       28.39     15.37 o 
  -3   6  19      178.16      157.66     13.24 o 
  -2   6  19      108.74      119.98      9.04 o 
  -1   6  19        0.71        7.92      3.99 o 
   0   6  19       13.54       16.19      4.15 o 
   1   6  19       15.77       21.06      6.00 o 
   2   6  19      262.37      258.66     16.22 o 
   3   6  19       32.04       33.44      5.70 o 
   4   6  19       16.49        9.42      4.36 o 
   5   6  19        1.49        3.00      6.25 o 
   6   6  19        0.16        1.65      6.00 o 
  -5   7  19        7.89       10.30      5.83 o 
  -4   7  19        0.68        5.16      4.65 o 
  -3   7  19      100.57      108.65      9.83 o 
  -2   7  19        0.39       -1.57      3.72 o 
  -1   7  19       22.59       32.34      6.26 o 
   0   7  19        1.06        1.30      4.20 o 
   1   7  19        0.72        4.99      3.35 o 
   2   7  19       26.72       28.09      5.36 o 
   3   7  19       60.23       68.01     12.59 o 
   4   7  19        1.81        0.70      5.80 o 
   5   7  19        0.57        0.00      6.00 o 
  -4   8  19        4.89        6.15     10.52 o 
  -3   8  19       19.25       26.01      6.39 o 
  -2   8  19        0.72        0.03      3.92 o 
  -1   8  19      163.07      164.70     10.61 o 
   0   8  19        9.38       21.89      6.75 o 
   1   8  19       77.11       94.55     11.44 o 
   3   8  19       10.27       21.29      8.45 o 
   4   8  19       19.13       25.49      8.99 o 
  -1   9  19       12.79       20.75      5.99 o 
  -8   0  20       13.98       16.02      6.22 o 
  -6   0  20        7.76        4.96      4.47 o 
  -4   0  20        0.04        4.36      3.48 o 
  -2   0  20      327.71      369.64     18.94 o 
   0   0  20      125.88      116.78     10.74 o 
   2   0  20      120.85      117.63     11.64 o 
   4   0  20       74.25       88.50     12.19 o 
   6   0  20        7.83        5.90      5.50 o 
  -7   1  20       28.93       40.46      9.60 o 
  -6   1  20       13.92       16.22      6.37 o 
  -5   1  20       64.83       81.46      6.72 o 
  -4   1  20       88.66       95.83      6.30 o 
  -3   1  20       62.04       63.80      5.68 o 
  -2   1  20       35.03       41.09      5.29 o 
  -1   1  20      314.64      312.80     13.57 o 
   0   1  20       59.26       52.75      6.17 o 
   1   1  20       48.22       51.69      6.18 o 
   2   1  20      254.00      253.76     11.61 o 
   3   1  20       48.11       41.76      5.94 o 
   4   1  20       35.80       42.65      6.36 o 
   5   1  20       31.78       34.18      6.17 o 
   6   1  20       86.68       87.52      9.48 o 
   7   1  20       10.64       14.14      5.31 o 
  -7   2  20       83.37       78.64     42.75 o 
  -6   2  20       57.26       54.45      6.90 o 
  -5   2  20       41.39       51.48      6.79 o 
  -4   2  20       34.77       39.12      4.85 o 
  -3   2  20       81.11       89.75      6.22 o 
  -2   2  20       35.11       31.94      4.80 o 
  -1   2  20      230.67      209.02     10.16 o 
   0   2  20      237.35      244.34     10.99 o 
   1   2  20       33.69       44.15      5.76 o 
   2   2  20      340.30      328.87     13.43 o 
   3   2  20       19.01       18.54      4.46 o 
   4   2  20        1.12       -0.24      2.53 o 
   5   2  20        5.98        2.80      3.45 o 
   6   2  20       11.56       15.48      5.04 o 
   7   2  20       21.16       30.79      6.96 o 
  -7   3  20       12.54        3.66      7.37 o 
  -6   3  20       22.91       16.37      7.80 o 
  -5   3  20       44.31       28.59      6.50 o 
  -4   3  20        0.00       -0.09      2.41 o 
  -3   3  20       60.62       70.05      6.02 o 
  -2   3  20       19.70       25.20      4.34 o 
  -1   3  20       91.26       87.61      7.51 o 
   0   3  20        0.61        0.58      2.65 o 
   1   3  20       54.88       60.30      6.69 o 
   2   3  20       17.26       18.01      4.32 o 
   3   3  20       17.27       15.81      4.09 o 
   4   3  20        0.58        3.74      3.10 o 
   5   3  20       10.27       13.43      4.30 o 
   6   3  20        0.88        2.98      3.43 o 
   7   3  20        1.34        3.89      4.26 o 
  -7   4  20      158.41      139.27     14.24 o 
  -6   4  20       14.42        8.10      6.70 o 
  -5   4  20       65.35       46.38     27.41 o 
  -4   4  20        0.82       -1.47      4.07 o 
  -3   4  20       11.90       11.51      3.67 o 
  -2   4  20        1.83        6.45      2.68 o 
  -1   4  20      313.91      285.48     12.17 o 
   0   4  20      338.75      325.52     13.10 o 
   1   4  20       17.99       16.27      4.10 o 
   2   4  20       18.38       19.14      4.80 o 
   3   4  20       52.62       59.70      7.10 o 
   4   4  20       56.97       48.61      6.79 o 
   5   4  20        8.06        4.71      3.67 o 
   6   4  20        0.15        0.68      3.54 o 
  -6   5  20        0.14       -0.52      3.96 o 
  -5   5  20       89.35      106.54     13.49 o 
  -4   5  20       41.62       16.82      7.42 o 
  -3   5  20        4.40        4.53      3.92 o 
  -2   5  20      150.84      143.67      8.95 o 
  -1   5  20        6.79        6.87      3.38 o 
   0   5  20       33.69       41.61      5.85 o 
   1   5  20      269.33      254.01     11.80 o 
   2   5  20        7.93        8.04      3.53 o 
   3   5  20       25.23       16.57      4.54 o 
   4   5  20       29.47       27.76      7.60 o 
   5   5  20       23.53       22.78      5.65 o 
   6   5  20        0.92        2.15      5.65 o 
  -5   6  20        0.14       -1.06      7.05 o 
  -4   6  20      100.50       98.44     12.69 o 
  -3   6  20       54.10       50.39     17.76 o 
  -2   6  20        3.29        9.62      5.65 o 
  -1   6  20      111.49      106.19     10.79 o 
   0   6  20       21.57       22.43      4.63 o 
   1   6  20        8.07        5.02      3.52 o 
   2   6  20       32.73       28.80      5.54 o 
   3   6  20       23.67       17.09      4.82 o 
   4   6  20        0.25       -2.37      3.48 o 
   5   6  20        2.60        8.60      6.65 o 
  -4   7  20       23.42       27.50      9.72 o 
  -3   7  20        1.70        1.89      6.50 o 
  -2   7  20       12.18       16.33      5.15 o 
  -1   7  20       27.27       28.43      7.50 o 
   0   7  20        0.03        0.15      4.20 o 
   1   7  20       78.14       86.58      8.44 o 
   2   7  20       97.23      108.25      9.41 o 
   3   7  20        0.11        1.85      5.70 o 
   4   7  20       17.06       18.99      8.25 o 
  -3   8  20        1.47       -3.53      4.68 o 
  -2   8  20        0.22        3.89      4.54 o 
  -1   8  20        2.79        3.20      5.05 o 
   0   8  20       93.40       85.35     11.19 o 
   1   8  20        1.61       -0.10      4.50 o 
   3   8  20        9.79       14.84      8.70 o 
  -5   0  21        0.45       -0.75      3.27 o 
  -3   0  21       17.53       25.44      6.20 o 
  -1   0  21      590.61      611.60     26.14 o 
   1   0  21        0.51        2.90      3.85 o 
   3   0  21       53.25       47.37      9.59 o 
   5   0  21        0.13       -2.00      4.35 o 
   7   0  21       28.30       30.98      9.79 o 
  -7   1  21       27.75       27.01      7.03 o 
  -6   1  21        4.85        5.38      3.20 o 
  -5   1  21       28.22       27.05      4.38 o 
  -4   1  21       53.01       62.83      7.31 o 
  -3   1  21       44.48       50.90      6.11 o 
  -2   1  21       15.10       18.49      3.86 o 
  -1   1  21        1.68        3.44      2.92 o 
   0   1  21      162.35      149.38      8.78 o 
   1   1  21      292.58      294.17     13.37 o 
   2   1  21      239.05      216.85     11.14 o 
   3   1  21       22.87       20.11      4.52 o 
   4   1  21       21.50       15.97      4.56 o 
   5   1  21       15.45       18.91      5.00 o 
   6   1  21       30.72       32.24      6.65 o 
   7   1  21       22.67       24.89      6.52 o 
  -7   2  21        1.86        0.96      4.67 o 
  -6   2  21      128.65       59.62     15.59 o 
  -5   2  21       47.54       51.95      5.70 o 
  -4   2  21        0.13       -0.59      2.34 o 
  -3   2  21        0.03        3.64      2.58 o 
  -2   2  21       36.76       41.66      5.64 o 
  -1   2  21      104.94      103.75      7.67 o 
   0   2  21       42.11       47.58      6.02 o 
   1   2  21      638.51      564.68     18.14 o 
   2   2  21        0.44        0.08      2.68 o 
   3   2  21        5.65        4.31      3.17 o 
   4   2  21        0.01        4.49      3.03 o 
   5   2  21        0.06        1.16      3.47 o 
   6   2  21       17.64       24.35      5.87 o 
   7   2  21        1.64        7.14      4.95 o 
  -6   3  21      166.88      189.54     15.79 o 
  -5   3  21        3.28        4.94      4.35 o 
  -4   3  21      204.94      202.55      9.35 o 
  -3   3  21        1.20        6.86      2.91 o 
  -2   3  21        5.80        4.27      3.02 o 
  -1   3  21        8.35        8.71      3.47 o 
   0   3  21        0.07       -1.40      2.39 o 
   1   3  21       42.00       39.26      5.84 o 
   2   3  21        4.90       11.23      3.91 o 
   3   3  21       65.74       63.94      7.37 o 
   4   3  21       52.97       56.10      7.37 o 
   5   3  21        2.66       -0.71      3.13 o 
   6   3  21       11.65       10.20      5.37 o 
  -6   4  21      119.92      143.97     14.24 o 
  -5   4  21        7.21        2.00      4.36 o 
  -4   4  21        0.12        0.05      3.65 o 
  -3   4  21        7.47        7.10      3.47 o 
  -2   4  21      144.61      131.94      8.39 o 
  -1   4  21        0.62        4.57      3.07 o 
   0   4  21       40.87       44.31      6.70 o 
   1   4  21        7.64        9.37      3.63 o 
   2   4  21        6.65       14.70      4.24 o 
   3   4  21       72.56       67.35      7.76 o 
   4   4  21      142.78      148.82     10.20 o 
   5   4  21        1.90        2.66      3.62 o 
   6   4  21        3.27        5.97      4.13 o 
  -5   5  21        0.13       -1.35      5.10 o 
  -4   5  21       69.22       76.71     11.74 o 
  -3   5  21       87.20       89.10     11.89 o 
  -2   5  21        0.20       -0.10      4.30 o 
  -1   5  21      158.50      156.83      9.49 o 
   0   5  21       82.83       91.25      8.30 o 
   1   5  21       75.50       72.21      7.61 o 
   2   5  21       23.24       24.41      5.13 o 
   3   5  21      164.36      172.23     10.78 o 
   4   5  21        9.08        6.89      4.09 o 
   5   5  21       34.73       38.94      6.89 o 
  -5   6  21       13.43       13.09      5.26 o 
  -4   6  21        0.64        0.18      4.40 o 
  -3   6  21       66.52       59.69      8.20 o 
  -2   6  21       95.01      113.49     12.69 o 
  -1   6  21       38.20       43.03      8.65 o 
   0   6  21        3.54        4.54      4.50 o 
   1   6  21       72.91       71.63      7.72 o 
   2   6  21      310.10      293.95     13.80 o 
   3   6  21       43.15       36.83      6.42 o 
   4   6  21       27.01       28.98      6.32 o 
  -3   7  21       47.23       49.23     13.44 o 
  -2   7  21       16.68       19.18      5.83 o 
  -1   7  21        6.03        6.95      5.25 o 
   0   7  21        8.00        8.79      5.65 o 
   1   7  21        2.58        0.05      4.35 o 
   2   7  21        0.01        0.13      3.65 o 
   3   7  21      144.71      162.76     18.59 o 
  -1   8  21        8.06       11.39      6.40 o 
   0   8  21        1.69        6.55      6.05 o 
   1   8  21       46.33       52.52     10.09 o 
  -6   0  22        1.12        4.71      4.43 o 
  -4   0  22      147.71      155.76     13.24 o 
  -2   0  22       26.75       26.33      6.60 o 
   0   0  22       17.00       16.44      5.50 o 
   2   0  22        0.01        4.30      4.45 o 
   4   0  22        3.92       -0.35      4.45 o 
   6   0  22       16.99       18.24      7.90 o 
  -6   1  22      178.01      185.39     10.56 o 
  -5   1  22       21.12       27.40      4.39 o 
  -4   1  22        3.98        2.84      3.11 o 
  -3   1  22       44.11       46.69      6.13 o 
  -2   1  22       85.03       95.32      8.18 o 
  -1   1  22        0.07        3.13      2.23 o 
   0   1  22        1.99        1.70      2.58 o 
   1   1  22        1.14       10.34      3.68 o 
   2   1  22      349.32      313.64     13.81 o 
   3   1  22        9.04        2.96      3.25 o 
   4   1  22        2.27        2.19      3.28 o 
   5   1  22        4.23        7.53      3.92 o 
   6   1  22        5.02        6.22      4.37 o 
  -6   2  22        0.13       -0.20      4.30 o 
  -5   2  22       67.05       71.58      6.76 o 
  -4   2  22       26.52       20.77      4.21 o 
  -3   2  22        1.19        4.32      2.93 o 
  -2   2  22        0.00        5.30      2.82 o 
  -1   2  22       33.21       35.50      5.42 o 
   0   2  22      111.14      109.85      8.49 o 
   1   2  22       15.20       12.50      3.85 o 
   2   2  22        9.80       10.47      4.01 o 
   3   2  22        3.90        3.60      3.07 o 
   4   2  22        0.52       -2.55      2.63 o 
   5   2  22        3.26        4.15      3.71 o 
   6   2  22        9.21        9.55      4.99 o 
  -6   3  22        1.16        2.02      5.00 o 
  -5   3  22      171.86      188.73     24.91 o 
  -4   3  22        2.78        2.89      3.10 o 
  -3   3  22      111.08      124.16      8.41 o 
  -2   3  22        7.44        9.36      3.67 o 
  -1   3  22       39.18       43.22      5.99 o 
   0   3  22       17.98       13.43      3.99 o 
   1   3  22      479.72      445.87     16.64 o 
   2   3  22        0.48        3.48      3.23 o 
   3   3  22        2.36        4.04      3.31 o 
   4   3  22      159.53      166.93     10.96 o 
   5   3  22       25.68       23.96      5.88 o 
   6   3  22        4.22        6.81      4.75 o 
  -5   4  22       29.97       36.54      7.26 o 
  -4   4  22        7.27        7.18      4.24 o 
  -3   4  22       50.15       50.08      6.64 o 
  -2   4  22        0.07        1.43      3.00 o 
  -1   4  22      281.70      263.42     14.77 o 
   0   4  22        0.09       -1.20      2.93 o 
   1   4  22       45.53       52.52      6.92 o 
   2   4  22       83.73       76.08      8.11 o 
   3   4  22      128.34      138.88     10.26 o 
   4   4  22        7.61        9.58      4.90 o 
   5   4  22       59.98       61.39      8.40 o 
  -5   5  22       32.53       46.17     10.04 o 
  -4   5  22        7.62        3.54      4.23 o 
  -3   5  22       21.96       16.09      6.90 o 
  -2   5  22       11.19        5.05      5.50 o 
  -1   5  22      127.64      136.43      9.15 o 
   0   5  22        7.49        4.19      3.44 o 
   1   5  22       96.38       81.53      8.18 o 
   2   5  22        1.03       -0.14      3.14 o 
   3   5  22       19.76       22.13      5.46 o 
   4   5  22       17.17       19.45      5.53 o 
  -4   6  22       34.03       43.51     18.46 o 
  -3   6  22       16.09       27.89      6.72 o 
  -2   6  22        6.83        6.85      5.65 o 
  -1   6  22        0.12       -1.40      4.25 o 
   0   6  22        0.34        0.19      3.12 o 
   1   6  22        3.48        8.35      3.97 o 
   2   6  22        0.11        2.23      3.38 o 
   3   6  22       66.38       78.28      8.90 o 
  -2   7  22       29.84       33.23      8.75 o 
  -1   7  22        4.65        9.14      5.90 o 
   0   7  22       29.51       30.68      8.25 o 
   1   7  22       13.21       15.14      6.65 o 
   2   7  22       10.43       14.74      4.93 o 
  -5   0  23       93.19       90.64     29.46 o 
  -3   0  23      348.13      371.64     21.19 o 
  -1   0  23       58.68       71.86     11.09 o 
   1   0  23        0.17        3.20      4.15 o 
   3   0  23      226.62      217.88     17.44 o 
   5   0  23        0.48        1.90      5.20 o 
  -6   1  23        0.72        1.03      3.17 o 
  -5   1  23      148.60      153.83     13.56 o 
  -4   1  23      132.67      158.45     12.49 o 
  -3   1  23       19.75       23.79      5.11 o 
  -2   1  23        2.38        9.82      3.77 o 
  -1   1  23       58.20       70.01      7.56 o 
   0   1  23        8.98        9.49      3.51 o 
   1   1  23        0.01       -2.58      2.74 o 
   2   1  23        0.83        0.17      2.70 o 
   3   1  23      114.88      104.48      9.47 o 
   4   1  23        1.62        7.37      4.29 o 
   5   1  23       24.44       21.51      7.07 o 
  -5   2  23        0.07        2.48      3.32 o 
  -4   2  23        0.10        0.55      3.18 o 
  -3   2  23       18.23       18.29      4.59 o 
  -2   2  23       16.02       14.03      4.55 o 
  -1   2  23        3.06        5.65      3.17 o 
   0   2  23       44.82       47.55      6.65 o 
   1   2  23       92.84       90.53      8.74 o 
   2   2  23        0.01        0.07      2.98 o 
   3   2  23        1.38        3.81      3.44 o 
   4   2  23        2.19        0.52      3.40 o 
   5   2  23        0.19        1.48      3.55 o 
  -5   3  23       11.63       13.69      5.64 o 
  -4   3  23       36.29       45.10      6.63 o 
  -3   3  23        3.20        3.01      3.25 o 
  -2   3  23       22.15       28.20      5.43 o 
  -1   3  23        6.43       10.02      4.02 o 
   0   3  23      167.19      165.48     10.22 o 
   1   3  23       52.74       57.99      7.27 o 
   2   3  23      122.29      129.93      9.82 o 
   3   3  23       60.59       48.57      7.00 o 
   4   3  23      104.15      106.38     10.19 o 
   5   3  23        2.91        4.94      4.26 o 
  -5   4  23       18.93       22.12      6.34 o 
  -4   4  23       16.90       32.88      8.75 o 
  -3   4  23        0.03        1.55      5.35 o 
  -2   4  23       78.31       74.27      9.59 o 
  -1   4  23       37.84       44.61      6.48 o 
   0   4  23        8.61       11.10      4.10 o 
   1   4  23       44.89       42.39      6.59 o 
   2   4  23       64.17       73.70      8.36 o 
   3   4  23        0.93        0.93      3.51 o 
   4   4  23       63.63       60.51      8.13 o 
  -4   5  23      146.39      174.95     16.04 o 
  -3   5  23        0.01       -5.10      4.85 o 
  -2   5  23        1.15        3.45      5.30 o 
  -1   5  23        1.69        2.19      3.49 o 
   0   5  23       40.72       42.12      6.55 o 
   1   5  23        0.65        2.18      3.20 o 
   2   5  23        0.98        3.55      3.48 o 
   3   5  23       98.29      109.18     10.15 o 
  -2   6  23        0.01        0.45      5.45 o 
  -1   6  23        0.26        1.30      4.95 o 
   0   6  23        0.55        2.35      4.90 o 
   1   6  23       62.50       79.21      8.67 o 
   2   6  23       32.16       35.51      6.50 o 
  -4   0  24      131.84      154.36     14.54 o 
  -2   0  24       57.64       73.16     11.69 o 
   0   0  24        1.83        3.90      4.60 o 
   2   0  24       35.19       57.72     10.69 o 
   4   0  24        3.68        4.85      6.00 o 
  -5   1  24       36.52       41.41      6.55 o 
  -4   1  24        1.57        4.97      3.70 o 
  -3   1  24       49.44       64.29      7.93 o 
  -2   1  24      102.08      123.93      9.46 o 
  -1   1  24        0.25        0.55      3.02 o 
   0   1  24       85.63       86.27     12.12 o 
   1   1  24        3.50        2.31      3.45 o 
   2   1  24        8.78        9.10      4.00 o 
   3   1  24       37.10       35.23      6.39 o 
   4   1  24       66.49       79.26      9.11 o 
   5   1  24        7.72        4.42      4.59 o 
  -5   2  24       65.63       73.29      8.44 o 
  -4   2  24       18.42       26.53      5.64 o 
  -3   2  24        2.22       -0.56      3.35 o 
  -2   2  24       39.96       46.26      6.66 o 
  -1   2  24       23.94       31.60      5.69 o 
   0   2  24        5.99        7.72      3.99 o 
   1   2  24        3.17        5.83      3.58 o 
   2   2  24       17.25       15.77      4.73 o 
   3   2  24        5.67       -0.24      3.21 o 
   4   2  24        3.75        7.00      4.06 o 
  -4   3  24       17.25       21.22      5.08 o 
  -3   3  24       88.37       93.85      8.91 o 
  -2   3  24        4.22        1.19      3.37 o 
  -1   3  24       15.38       16.75      4.89 o 
   0   3  24        8.82       12.32      4.31 o 
   1   3  24       38.96       40.61      6.67 o 
   2   3  24       17.65       26.36      5.70 o 
   3   3  24        5.08        6.85      5.17 o 
   4   3  24       44.40       50.21      7.81 o 
  -3   4  24        2.24        1.65      6.00 o 
  -2   4  24       14.79       21.73      5.35 o 
  -1   4  24        2.46        2.96      4.27 o 
   0   4  24       35.88       41.65      6.59 o 
   1   4  24        8.24        7.31      4.08 o 
   2   4  24        5.58       13.88      4.45 o 
   3   4  24       84.16       69.44      8.54 o 
  -2   5  24        3.38        5.60      6.00 o 
  -1   5  24       31.75       34.47      6.25 o 
   0   5  24       17.26       11.55      4.50 o 
   1   5  24       35.17       43.69      6.78 o 
   2   5  24        0.18        1.83      3.62 o 
  -3   0  25       52.64       45.82      9.84 o 
  -1   0  25       41.55       46.32      9.64 o 
   1   0  25       24.37       28.58      8.45 o 
   3   0  25        5.11       -5.55      4.80 o 
  -4   1  25       12.93       16.26      4.75 o 
  -3   1  25       62.05       80.52      8.79 o 
  -2   1  25        2.10        1.82      3.38 o 
  -1   1  25      182.08      188.10     11.47 o 
   0   1  25        0.75        4.21      6.30 o 
   1   1  25        0.54       -1.18      3.27 o 
   2   1  25       15.29       12.31      4.50 o 
   3   1  25       42.27       42.97      7.04 o 
   4   1  25       22.63       25.04      6.29 o 
  -3   2  25        5.17        6.58      3.99 o 
  -2   2  25        1.20        0.25      3.41 o 
  -1   2  25       16.47       12.44      4.57 o 
   0   2  25        7.93        7.37      4.01 o 
   1   2  25       19.60       21.58      5.47 o 
   2   2  25        1.88        0.85      3.30 o 
   3   2  25        3.56        7.12      4.00 o 
  -3   3  25       21.16       30.17      6.02 o 
  -2   3  25       74.30       94.00      9.31 o 
  -1   3  25        1.06       -0.62      3.14 o 
   0   3  25        7.51       12.23      4.63 o 
   1   3  25        1.44        3.99      3.69 o 
   2   3  25       19.87       33.31      6.85 o 
   3   3  25        9.07        8.99      4.49 o 
  -2   4  25        7.42       15.15      5.16 o 
  -1   4  25       23.97       28.01      5.88 o 
   0   4  25       11.71       15.14      4.82 o 
   1   4  25        7.35        4.87      3.92 o 
   2   4  25        3.64        5.85      4.20 o 
  -2   0  26       10.26       10.24      6.50 o 
   0   0  26        0.13        5.20      4.90 o 
   2   0  26       25.49       22.59      7.65 o 
  -2   1  26       20.81       28.71      5.63 o 
  -1   1  26       11.78       17.66      5.11 o 
   0   1  26       24.04       34.09      6.40 o 
   1   1  26       29.72       29.02      6.04 o 
   2   1  26        0.56       -0.58      3.26 o 
  -2   2  26       53.06       71.48      8.49 o 
  -1   2  26       48.53       55.08      7.60 o 
   0   2  26       15.19        5.78      4.54 o 
   1   2  26        5.12        2.02      3.78 o 
   2   2  26        2.54       -2.09      3.35 o 
   0   3  26        6.23        6.41      4.52 o 
                                                 
